# Supplementary material for: Amyloid-β fibrils accumulated in preeclamptic placentas suppress cytotrophoblast syncytialization
Source: Life Sci Alliance. 2026 Jan 20;9(4):e202503453. doi: 10.26508/lsa.202503453 (PMC12819053; doi:10.26508/lsa.202503453)
Supplement: Supplementary file 1 [file LSA-2025-03453_SdataF1.xlsx]

## Sheet: Figure 1
Figure 1
Normal	PE
1.4	56.7
1.3	47.7
1.5	25.8
2.4	36.9
1.9	31.4
0.5	18.9
0.6	26.3
0.4	45.1
0.5	50.3
0.5	42.1
2.9	22.4
1.9	39.5
1.6	28.1
1.9	23.2
1.8	34.9
1.2	27
0.8	15.5
0.8	22.3
0.3	35.8
0.8	27.7
1.6	40.4
1.5	39
0.9	41.8
2	44.1
2	20.3
