# Supplementary material for: Amyloid-β fibrils accumulated in preeclamptic placentas suppress cytotrophoblast syncytialization
Source: Life Sci Alliance. 2026 Jan 20;9(4):e202503453. doi: 10.26508/lsa.202503453 (PMC12819053; doi:10.26508/lsa.202503453)
Supplement: Supplementary file 2 [file LSA-2025-03453_SdataFS1.xlsx]

## Sheet: b001-RB4
Supplemental Figure 1_b001-RB4CD12
Normal	PE
0.5	13.2
0.4	16.7
0.2	14
0.3	9.2
0.4	6.8
2.1	45.3
1.2	29.9
1	23.5
0.6	20.2
1.6	26.6
0.4	26.8
0.3	34.7
0.4	22.5
0.3	30
0.4	20.9
0.7	53.5
0.3	55.6
0.3	40.8
0.3	36.3
0.4	28.6
0.7	41.5
0.5	38.9
0.8	12.4
0.8	15.6
0.7	10.8
