# Supplementary material for: Amyloid-β fibrils accumulated in preeclamptic placentas suppress cytotrophoblast syncytialization
Source: Life Sci Alliance. 2026 Jan 20;9(4):e202503453. doi: 10.26508/lsa.202503453 (PMC12819053; doi:10.26508/lsa.202503453)
Supplement: Supplementary file 3 [file LSA-2025-03453_SdataF2.xlsx]

## Sheet: HIF1a
Figure 2_HIF1-a
Normal	PE
4.98569	89.7217
9.87482	77.1862
2.44809	38.8882
2.89932	71.5364
6.4524	65.5963
30.529	79.8751
55.8938	78.4776
23.791	52.6186
28.7554	88.3725
25.2404	69.2928
26.3968	55.6213
21.6184	48.4445
28.1218	82.8698
42.1787	76.8267
60.2222	61.1595
10.4004	70.4177
14.3548	80.7334
11.7815	86.8784
37.1779	34.5414
13.0661	57.4385
0.27831	52.6938
0.00333	44.1714
0.04274	41.0917
0.80825	36.1729
0.63072	36.4237

## Sheet: BACE1
Figure 2_BACE-1
Normal	PE
2.04637	16.5684
1.71219	18.4054
2.2202	19.9107
3.16244	25.3262
1.76022	16.9661
8.03098	26.8023
7.49995	15.7459
6.83168	21.6943
4.4725	15.1207
5.8261	16.12
8.6917	20.4004
9.77179	17.0364
13.121	13.5994
12.2863	16.5712
12.4477	15.3094
12.5079	28.2157
14.1818	29.1443
13.8075	23.3526
12.1343	17.2319
8.51828	22.1952
2.65709	20.4246
8.34438	14.9503
5.70924	17.5898
5.04107	14.3189
2.88589	17.3062
