# Supplementary material for: Amyloid-β fibrils accumulated in preeclamptic placentas suppress cytotrophoblast syncytialization
Source: Life Sci Alliance. 2026 Jan 20;9(4):e202503453. doi: 10.26508/lsa.202503453 (PMC12819053; doi:10.26508/lsa.202503453)
Supplement: Supplementary file 4 [file LSA-2025-03453_SdataF3.1.xlsx]

## Sheet: A_BACE1
Figure 3A_BACE-1
Normoxia	Hypoxia
0.811	1.80328
1.063	1.53036
1	1.64887
1	1.68342
1.126	1.39909

## Sheet: A_HIF1a
Figure 3A_HIF-1a
Normoxia	Hypoxia
1.28	3.45663
1.37	3.71844
0.85	4.02744
0.6	4.01174
0.9	3.81632

## Sheet: B_NorHyp
Figure 3B_Normoxia-Hypoxia
Normoxia	Hypoxia
1.05912	1.7125
0.914296	1.42663
1.1038	1.5674
1	1.32605
1	1.68369
1	1.65533

## Sheet: B_NorLY
Figure 3B_Normoxia
Normoxia	Normoxia/LY2886721
1.07912	0.51994
1.13485	0.247682
0.786028	0.448962
1	0.47911
1	0.248978
1	0.282257

## Sheet: B_HypLY
Figure 3B_Hypoxia
Hypoxia	Hypoxia/LY2886721
0.94929	0.323679
1.02061	0.206338
1.0301	0.450218
1	0.424227
1	0.506707
1	0.269172
