# Supplementary material for: Amyloid-β fibrils accumulated in preeclamptic placentas suppress cytotrophoblast syncytialization
Source: Life Sci Alliance. 2026 Jan 20;9(4):e202503453. doi: 10.26508/lsa.202503453 (PMC12819053; doi:10.26508/lsa.202503453)
Supplement: Supplementary file 6 [file LSA-2025-03453_SdataFS2.1.xlsx]

## Sheet: HIF1a
Supplemental Figure 2_HIF1-a
0	5	10
1	3.91217	4.82107
1	3.72968	6.75441
1	3.15533	5.04672
1.00628	4.11794	5.38506
1.06537	2.9401	4.03295
1	3.56524	7.41766

## Sheet: BACE1
Supplemental Figure 2_BACE1
0	5	10
1.04255	1.40088	1.59558
1.01712	1.59564	1.64456
1.10065	1.3582	1.72185
1	1.20812	1.159
1	1.79271	1.72907
