# Supplementary material for: Amyloid-β fibrils accumulated in preeclamptic placentas suppress cytotrophoblast syncytialization
Source: Life Sci Alliance. 2026 Jan 20;9(4):e202503453. doi: 10.26508/lsa.202503453 (PMC12819053; doi:10.26508/lsa.202503453)
Supplement: Supplementary file 8 [file LSA-2025-03453_SdataFS3.xlsx]

## Sheet: NorHyp
Supplemental Figure 3_Normoxia-Hypoxia
Normoxia	Hypoxia
16.4889	18.7234
15.8725	21.4202
16.7971	21.6513

## Sheet: NorLY
Supplemental Figure 3_Normoxia
Normoxia	Normoxia/BACE inhibitor
15.3844	8.36493
17.3733	5.61562
18.7772	8.8329

## Sheet: HypLY
Supplemental Figure 3_Hypoxia
Hypoxia	Hypoxia/BACEinhibitor
18.7234	8.24446
21.4202	4.62306
21.6513	2.15743
