# Supplementary material for: Amyloid-β fibrils accumulated in preeclamptic placentas suppress cytotrophoblast syncytialization
Source: Life Sci Alliance. 2026 Jan 20;9(4):e202503453. doi: 10.26508/lsa.202503453 (PMC12819053; doi:10.26508/lsa.202503453)
Supplement: Supplementary file 10 [file LSA-2025-03453_SdataFS5.1.xlsx]

## Sheet: Ab
Supplemental Figure 5
Normoxia	Hypoxia
0.817458	1.78007
0.724793	1.48975
1.21677	1.32539
1.29184	2.19204
1	1.46942
1	1.37422
1	2.12342
