# Supplementary material for: Amyloid-β fibrils accumulated in preeclamptic placentas suppress cytotrophoblast syncytialization
Source: Life Sci Alliance. 2026 Jan 20;9(4):e202503453. doi: 10.26508/lsa.202503453 (PMC12819053; doi:10.26508/lsa.202503453)
Supplement: Supplementary file 12 [file LSA-2025-03453_SdataF4.1.xlsx]

## Sheet: A_bhCG
Figure 4A_b-hCG
Untreated	Fsk	Fsk/Abf
0.25009	1.00308	0.566517
0.181977	0.995872	0.42162
0.284634	1.27681	0.314913
0.27	1	0.78
0.28	1	0.7
0.37	1	0.89

## Sheet: A_Syn
Figure 4A_Syncytin-1
Untreated	Fsk	Fsk/Abf
0.697168	1.0013	0.512519
0.164789	1.02019	0.734338
0.391678	1.00323	0.655722
0.635361	1.0041	0.714388
0.74	1	0.77
0.69	1	0.56

## Sheet: C_ZO1
Figure 4C_ZO-1
Untreated	Abf
0.93	0.38928
0.7	0.62525
0.97	0.36236
1.0076	0.689182
1.08754	0.2428
1.30454	0.1473

## Sheet: C_Ecad
Figure 4C_E-cadherin
Untreated	Abf
0.89	0.74539
0.9	0.80272
0.9	0.815
1.17181	0.35001
1.12326	0.56715
1.05418	0.58041

## Sheet: C_LC3
Figure 4C_LC3
Untreated	Abf
1.1	2.06588
1.22	1.89968
1.28	2.01071
0.797225	2.24542
0.777912	2.15077
0.826062	1.8367
