# Supplementary material for: Amyloid-β fibrils accumulated in preeclamptic placentas suppress cytotrophoblast syncytialization
Source: Life Sci Alliance. 2026 Jan 20;9(4):e202503453. doi: 10.26508/lsa.202503453 (PMC12819053; doi:10.26508/lsa.202503453)
Supplement: Supplementary file 14 [file LSA-2025-03453_SdataFS6.1.xlsx]

## Sheet: bhCG
Supplemental Figure 6_b-hCG
Untreated	Fsk	Fsk/Non-agg Ab
0.09522	0.98	1.1222
0.26182	1.05	0.91063
0.05909	0.97	1.06951
