# Supplementary material for: Amyloid-β fibrils accumulated in preeclamptic placentas suppress cytotrophoblast syncytialization
Source: Life Sci Alliance. 2026 Jan 20;9(4):e202503453. doi: 10.26508/lsa.202503453 (PMC12819053; doi:10.26508/lsa.202503453)
Supplement: Supplementary file 16 [file LSA-2025-03453_SdataFS7.xlsx]

## Sheet: Ecad
Supplemental Figure 7
Untreated	Abf
2.2969	3.43619
0.144579	3.57563
0.558521	4.68189
