# Supplementary material for: Amyloid-β fibrils accumulated in preeclamptic placentas suppress cytotrophoblast syncytialization
Source: Life Sci Alliance. 2026 Jan 20;9(4):e202503453. doi: 10.26508/lsa.202503453 (PMC12819053; doi:10.26508/lsa.202503453)
Supplement: Supplementary file 17 [file LSA-2025-03453_SdataFS8.1.xlsx]

## Sheet: cleCas3
Supplemental Figure 8
Untreated	Abf	STS
22.8185	32.7288	90
7.40355	9.25282	105
0.86703	4.62043	115
48.1235	51.8666	80
0	5.16412	110
