# Supplementary material for: Amyloid-β fibrils accumulated in preeclamptic placentas suppress cytotrophoblast syncytialization
Source: Life Sci Alliance. 2026 Jan 20;9(4):e202503453. doi: 10.26508/lsa.202503453 (PMC12819053; doi:10.26508/lsa.202503453)
Supplement: Supplementary file 18 [file LSA-2025-03453_SdataFS8.2.xlsx]

## Sheet: A_Invasion
Supplemental Figure 8A_Invasion
0	0.01	0.1	5	25	50	100
0.734109	1.2444	1.46822	2.00537	1.71889	1.6	2.28
0.590868	0.84154	1.45927	1.9427	1.9427	1.84	1.86667
0.823635	1.28917	1.29812	1.5846	1.85318	1.97333	2.14
1.07431	1.36079	1.80842	1.37869	2.04118	1.74667	2.14667
0.814682	1.32498	1.79051	2.06804	1.53984	1.54	1.49333
1.53089	1.27126	1.70098	1.50403	1.16383	1.56667	1.34667
1.04745	1.61146	1.42346	1.48612	1.36079	1.82667	1.48
0.94897	1.53984	1.82632	1.86213	1.74575	1.36	1.69333
1.33393	1.78156	1.7368	2.00537	2.25604	1.91333	1.96667
0.895255	1.27126	1.74575	1.81737	1.4145	1.79333	1.82
1.0385	1.49508	1.83527	1.45031	1.7726	2.01333	1.67333
0.931065	0.966876	1.62041	1.38765	1.67413	1.74667	1.62667
1.19069	1.47717	1.16383	1.86213	1.79946
1.44136	1.54879	1.54879	1.70994	1.66518
1.18174	1.60251	1.78156	1.55774	1.10116
0.814682		1.32498		1.7368
0.850492		1.79946		1.79946
0.87735		1.48612
0.895255
1.19964
0.644584
1.53089
1.10116
1.00269
0.859445
1.26231
0.823635
1.07431
0.760967
0.94897
1.09221
0.671441

## Sheet: BC_DEG
Supplemental Figure 8B-C_DEG
	logFC	logCPM	PValue	FDR
STC2	2.35688	6.56298	2.84552e-32	4.26628e-28
SLC7A11	2.71115	7.10916	6.51069e-21	4.88074e-17
IL24	2.15855	3.9746	3.88683e-19	1.60918e-15
ATF3	1.86846	5.61066	4.29315e-19	1.60918e-15
CHAC1	2.54917	4.48754	1.35768e-18	4.07113e-15
PMAIP1	1.81324	5.41664	2.01799e-17	5.04262e-14
ULBP1	4.12478	1.47064	2.34167e-16	4.80701e-13
IFRD1	1.80694	5.69788	2.56494e-16	4.80701e-13
CEBPG	1.70612	6.72509	5.83016e-16	9.7124e-13
DDIT3	1.58365	5.03268	8.67878e-14	1.10399e-10
HSPA1B	-1.75395	5.49646	9.32442e-14	1.10399e-10
HRK	3.4898	0.755239	9.51327e-14	1.10399e-10
INHBE	3.39326	1.31375	9.57234e-14	1.10399e-10
TRIM36	2.63583	1.36365	1.31687e-13	1.41027e-10
LOC105378936	1.79189	3.55606	1.66808e-13	1.6673e-10
MTHFD2	1.46257	8.08679	6.78494e-13	6.35791e-10
HSPA2	-1.65371	5.2046	1.07242e-12	9.45808e-10
EGR1	1.42473	7.85452	1.57288e-12	1.31013e-09
SNHG1	1.58435	7.51395	2.19452e-12	1.73171e-09
PSAT1	1.47078	6.91563	2.94587e-12	2.20837e-09
UHRF1BP1	1.38164	6.37817	3.56909e-12	2.54816e-09
GARS1	1.36638	7.44497	4.06663e-12	2.77141e-09
LURAP1L	1.71816	3.25364	4.92967e-12	3.2135e-09
ALDH1L2	1.48716	5.00498	7.79336e-12	4.86858e-09
PSPH	1.34398	5.75848	1.30379e-11	7.81908e-09
INHBA	2.8277	1.53041	1.48533e-11	8.56521e-09
TUBE1	1.57226	5.43436	1.63575e-11	9.08324e-09
NFIL3	1.6034	3.74498	3.08084e-11	1.64968e-08
PTX3	1.2214	7.07594	1.96376e-10	1.01526e-07
ERRFI1	1.34266	5.63111	3.97825e-10	1.9882e-07
CXCL8	1.84459	5.29167	5.70338e-10	2.75486e-07
SLC6A9	2.34394	1.41369	5.87979e-10	2.75486e-07
HSPA8	-1.20956	9.72116	6.99235e-10	3.17686e-07
ARRDC3	1.44537	5.51287	1.01425e-09	4.47255e-07
PTGS2	2.2108	2.11749	1.68177e-09	7.20423e-07
CAVIN1	-1.34949	9.03371	1.85442e-09	7.72313e-07
RAB39B	2.17126	1.65333	2.19277e-09	8.88548e-07
YARS1	1.11408	7.16809	2.55857e-09	1.00949e-06
ADM2	1.65748	3.9972	2.65236e-09	1.01966e-06
FGFBP1	-2.3071	0.838626	3.76307e-09	1.41049e-06
TXNL4B	1.26517	4.46175	4.78527e-09	1.74989e-06
TNFSF18	1.97966	1.96322	7.97787e-09	2.84791e-06
IL6	1.44506	2.74019	1.22202e-08	4.26086e-06
KLF4	1.62626	2.63115	1.75791e-08	5.99008e-06
SPX	2.21866	0.908068	2.26094e-08	7.53294e-06
SARS1	1.04275	7.36845	2.40622e-08	7.81125e-06
ASNS	1.94883	1.44868	2.44867e-08	7.81125e-06
TIMM23B	1.4672	3.206	2.86825e-08	8.95911e-06
HERPUD1	1.24314	4.97531	3.20218e-08	9.79802e-06
CARS1	1.06706	6.46293	3.36855e-08	1.01009e-05
SESN2	1.26735	5.3426	3.90336e-08	1.14751e-05
ZCCHC8	1.15299	5.66156	4.56627e-08	1.31658e-05
KLHDC7B	3.13266	-0.0875155	5.01075e-08	1.41207e-05
TRIB3	1.3361	6.68471	5.08581e-08	1.41207e-05
RAB33B	1.3575	4.23637	5.51224e-08	1.50264e-05
TXNIP	1.07479	7.02845	5.85138e-08	1.5666e-05
VEGFA	1.19659	6.37989	6.22017e-08	1.63612e-05
TSC22D3	1.25395	3.79819	7.6928e-08	1.98859e-05
USP1	1.13232	7.14713	7.85121e-08	1.99514e-05
USP37	1.15156	5.08909	9.23658e-08	2.30807e-05
WDR43	1.14787	6.92945	9.57157e-08	2.35257e-05
JAG1	1.11997	4.46834	1.03013e-07	2.49109e-05
XBP1	1.02027	6.42551	1.19591e-07	2.80489e-05
CDKN2AIP	1.06203	5.43916	1.19731e-07	2.80489e-05
KDM7A	1.44691	3.42436	1.31185e-07	3.02594e-05
PLIN3	-1.19215	6.84581	1.47985e-07	3.36173e-05
TARS1	1.11864	8.31768	1.933e-07	4.3256e-05
ZFAS1	0.996386	7.6166	1.96307e-07	4.32827e-05
SLC7A1	0.960559	8.06973	1.99509e-07	4.33512e-05
POLR3C	1.05193	5.60739	3.03804e-07	6.50705e-05
EIF1	0.95715	8.77295	3.36021e-07	7.09573e-05
MFNG	-1.48587	2.28193	3.9161e-07	8.15474e-05
MEGF8	-1.20302	7.48266	4.43691e-07	9.03494e-05
UPF3B	1.1519	4.8111	4.45932e-07	9.03494e-05
RNF41	0.990637	6.1631	5.15553e-07	0.000103063
SLC16A6	1.60985	1.62835	5.76637e-07	0.000113014
EPB41L4A-AS1	1.0322	5.01339	5.80411e-07	0.000113014
PHLDA1	0.939902	7.54961	6.54538e-07	0.000125814
BEST1	1.63668	1.93928	7.13994e-07	0.000135505
FAM241A	1.0369	4.48772	7.70845e-07	0.000144466
RAB26	-1.20281	4.44487	8.32254e-07	0.000154049
SLC1A5	1.00463	8.28186	9.16108e-07	0.000167503
SLC7A11-AS1	2.77571	0.99386	9.78304e-07	0.000176719
MMP15	-1.33134	5.11383	1.02378e-06	0.000182732
TNFRSF10D	-0.974842	5.60614	1.33348e-06	0.000233056
EIF5	1.0978	7.69615	1.33681e-06	0.000233056
PDE4D	1.27369	5.39456	1.44372e-06	0.000248801
CD274	1.20791	4.0184	1.47266e-06	0.000249921
SLC1A4	0.944628	5.59539	1.48356e-06	0.000249921
KRT8	-1.17755	9.32453	1.72173e-06	0.000286822
COL5A1	-1.04957	7.88442	1.80873e-06	0.000298004
CXCL3	1.80522	1.7728	1.91907e-06	0.000312271
MXD4	-1.22439	6.49796	1.9391e-06	0.000312271
INTS7	0.990049	5.49122	1.95781e-06	0.000312271
CXCL2	1.58784	2.31142	2.20226e-06	0.000347562
PRRT2	-1.07766	4.60463	2.2693e-06	0.000354412
LINC01089	-1.15041	3.38909	2.38523e-06	0.000368678
RIMS3	-1.04792	4.25013	2.48267e-06	0.000379823
BAIAP2-DT	-1.05801	5.18234	2.72558e-06	0.000412774
NFE2L2	1.01444	5.83634	3.12102e-06	0.000467935
MARS1	0.937865	7.93529	3.18235e-06	0.000472405
TNFAIP8L1	-1.01131	4.64694	3.30877e-06	0.000486154
GRPEL2	1.19522	5.54614	3.33981e-06	0.000486154
SDE2	0.953507	5.9462	3.56246e-06	0.000513576
RP9	1.09162	4.15717	3.64101e-06	0.000517731
DDR2	1.03056	7.72898	3.66034e-06	0.000517731
AHR	1.07173	5.77061	3.71676e-06	0.000520798
SMAD6	-1.09847	4.37825	3.82234e-06	0.000530633
SIRT1	0.977434	5.93966	3.87389e-06	0.000532855
CDC37L1	1.0037	4.89255	3.91626e-06	0.000533786
GAS5	0.905548	6.71549	3.96587e-06	0.000534902
MCPH1	1.03311	4.41494	4.00305e-06	0.000534902
RBM18	1.04833	4.76516	4.0488e-06	0.000534902
LYNX1	-1.17144	6.07174	4.08291e-06	0.000534902
BDNF	1.02454	5.06903	4.10283e-06	0.000534902
VASH1	-1.02966	6.85372	4.61422e-06	0.000596388
TCAP	-1.91867	0.870515	4.93097e-06	0.00063188
EMSLR	1.22023	2.41094	5.24491e-06	0.000666415
KLHL8	1.06116	5.17436	5.42876e-06	0.000683978
CHIC2	1.08194	4.07603	5.8774e-06	0.000734332
FSCN1	-1.23113	8.72004	6.02006e-06	0.000739872
LOC105373975	-1.62203	1.12565	6.0361e-06	0.000739872
SNHG17	1.02553	6.04949	6.06978e-06	0.000739872
PPFIA4	-1.04546	4.37349	6.60332e-06	0.000798416
CLDN1	1.06313	3.31072	6.81559e-06	0.000817489
MIOS	0.926617	5.83789	7.2626e-06	0.000864192
CDKN2C	-0.957068	5.92716	7.32204e-06	0.000864405
MMP13	1.19981	2.76036	7.42647e-06	0.000869157
CREB5	1.00896	5.72981	7.47824e-06	0.000869157
SLC3A2	1.08265	8.13395	7.54992e-06	0.000870738
LRRN2	-1.30334	4.55707	7.63017e-06	0.000873275
GLRX2	1.10354	3.83455	7.81986e-06	0.000888206
ARRDC4	1.10176	4.44262	8.1322e-06	0.000916738
LINC00624	2.62515	0.0388482	8.37967e-06	0.000937585
FAM169A	1.19276	4.45949	8.54498e-06	0.000948999
SKA1	0.97772	5.23419	8.85707e-06	0.000976427
ZBTB2	0.933701	4.68851	8.92834e-06	0.000977099
TIPARP	1.04286	6.90319	1.00904e-05	0.00108759
SIPA1L2	0.9883	3.79481	1.01056e-05	0.00108759
MIR210HG	-1.22084	2.31568	1.01556e-05	0.00108759
DYNLT4	-1.90763	0.635286	1.08563e-05	0.00115439
IMP3	-1.04118	4.8908	1.11922e-05	0.00118172
FAM107B	0.924552	5.07785	1.21229e-05	0.00126489
ARHGEF39	-1.12483	3.57034	1.23664e-05	0.00126489
MT2A	-0.96681	6.71505	1.23911e-05	0.00126489
E2F7	0.919237	6.80798	1.23931e-05	0.00126489
KIF20A	-0.826128	6.6988	1.24793e-05	0.00126489
THAP9	1.21987	2.43972	1.25506e-05	0.00126489
SPRYD7	0.97241	4.1287	1.25704e-05	0.00126489
OSBPL6	0.980379	4.94302	1.26551e-05	0.00126492
EPC2	1.04837	4.73706	1.28015e-05	0.00126872
TMSB10	-0.811578	9.52998	1.2905e-05	0.00126872
BTG1	0.892438	5.69083	1.2947e-05	0.00126872
SAP25	-1.81562	1.3258	1.38402e-05	0.00134212
ERN1	0.939961	4.66175	1.3875e-05	0.00134212
KPNA4	0.962932	7.39816	1.46857e-05	0.00141143
LOC105377016	1.66238	2.3956	1.52728e-05	0.00145002
GTPBP10	1.25352	4.48253	1.53699e-05	0.00145002
RRN3	1.00095	6.31356	1.53774e-05	0.00145002
SNHG32	0.846201	7.05559	1.60417e-05	0.00150321
LRRC3	-1.06278	4.5709	1.64302e-05	0.00153005
SLC38A2	1.22537	8.68738	1.66832e-05	0.00154004
NT5C3A	1.08307	5.11132	1.67429e-05	0.00154004
MYL6	-0.804592	8.60101	1.71327e-05	0.00156628
SNHG8	0.876886	5.17273	1.73576e-05	0.00157723
IFIT1	-1.35435	3.14269	1.82103e-05	0.00164474
ASAH2	1.54185	0.949643	1.88563e-05	0.00168619
XPOT	0.952797	8.19588	1.88941e-05	0.00168619
LOXL1	-1.11628	5.84916	1.92445e-05	0.0017073
DDX21	1.05351	8.30441	1.94341e-05	0.00171397
ZNF442	1.32889	1.81971	2.03742e-05	0.00178638
FBXL3	0.948341	5.22658	2.084e-05	0.00181659
LOC105375350	-1.82828	0.123103	2.13817e-05	0.00185304
MRPS31P5	1.17432	2.71761	2.16257e-05	0.00186341
EXO1	0.964156	6.68184	2.32835e-05	0.0019948
NFXL1	0.909014	4.61091	2.34516e-05	0.00199632
NR1D2	1.05362	6.32562	2.35676e-05	0.00199632
NAMPT	1.16541	7.7647	2.3709e-05	0.00199701
DNAJB1	-0.804624	7.70802	2.40722e-05	0.00201628
EPC1	0.896287	5.25394	2.45153e-05	0.00204199
LOC374443	1.27691	2.77074	2.47887e-05	0.00204291
C12orf29	0.95032	4.64321	2.47989e-05	0.00204291
RAB3IP	1.0387	4.8107	2.50014e-05	0.00204833
BTN3A2	-0.870908	4.78082	2.61596e-05	0.00213158
MAB21L2	-1.26873	1.95487	2.65964e-05	0.00215546
C1orf109	0.891218	4.70446	2.68452e-05	0.00216392
MIA2	1.04561	4.06564	2.71381e-05	0.00217584
TUFT1	0.955629	4.73516	2.72879e-05	0.00217621
PTP4A1	1.07689	7.30343	2.82431e-05	0.00223791
ARL13B	1.0391	5.8841	2.83601e-05	0.00223791
ELFN2	-1.05781	5.06281	3.03018e-05	0.00236637
COX6B1	-0.858503	6.26919	3.03037e-05	0.00236637
SEMA6B	-1.08892	7.48686	3.14499e-05	0.00244316
LOC100421372	0.860739	5.31387	3.18371e-05	0.00246048
TUBB6	-0.937974	8.42294	3.25421e-05	0.00250207
RND3	1.06195	5.7111	3.3834e-05	0.00258813
RAD1	0.933476	6.59161	3.49808e-05	0.00265178
DYNC1LI1	0.84781	6.04398	3.52326e-05	0.00265178
MVD	-1.03387	6.55716	3.52473e-05	0.00265178
CCDC112	0.998085	4.30077	3.53735e-05	0.00265178
ATAD3C	-1.97515	-0.0863378	3.60449e-05	0.00268866
TUBB4A	-0.900573	6.17214	3.64215e-05	0.00269969
POLR2L	-1.01677	5.90696	3.65528e-05	0.00269969
LOC101232810	-1.05368	5.84729	3.69458e-05	0.00271533
CD37	-1.21507	3.03508	3.71544e-05	0.00271735
INCENP	-0.90172	7.95013	3.7423e-05	0.00272371
GRB10	0.876013	4.46883	3.95409e-05	0.00286394
HELB	1.18419	2.46384	4.14239e-05	0.00298491
NARS1	0.862894	7.0873	4.16092e-05	0.00298491
ZMYM5	1.00911	4.67959	4.18454e-05	0.00298756
PSRC1	-0.973352	4.92704	4.21923e-05	0.00299805
SNHG15	1.01588	5.3263	4.28333e-05	0.00301843
ZNF460	1.03504	2.87356	4.28818e-05	0.00301843
HOXB6	-0.935355	4.44849	4.35416e-05	0.00305056
GADD45A	0.924834	7.39733	4.43757e-05	0.00308703
SLC38A1	1.00444	8.55051	4.4474e-05	0.00308703
NIFK	0.917608	4.33598	4.53349e-05	0.00313229
LOC107986334	1.45939	0.804518	4.56126e-05	0.00313701
PLRG1	0.916325	6.38304	4.7801e-05	0.00327252
ADPRM	1.02259	3.31785	4.84612e-05	0.00330263
RBBP8	1.06935	6.23366	5.18062e-05	0.00351462
GNB3	-0.867952	4.7719	5.42783e-05	0.00366574
MAP1A	-0.989657	3.83277	5.7532e-05	0.00386806
ADAM33	-0.955729	6.66032	5.87041e-05	0.00392634
ADAMTS2	-0.90806	5.9412	5.89226e-05	0.00392634
USP53	1.2018	5.19399	5.94449e-05	0.00394362
LETM2	1.04921	3.23904	6.01255e-05	0.00395409
TRAPPC6B	1.06879	4.7356	6.01303e-05	0.00395409
R3HCC1L	0.861955	4.76506	6.05394e-05	0.00396361
LOC102724560	0.914523	4.38267	6.23141e-05	0.00406206
SH3TC2	-1.51804	1.59114	6.26773e-05	0.00406805
LINC02600	-1.44988	0.934749	6.4557e-05	0.00416472
SEPSECS	0.892412	4.31882	6.47222e-05	0.00416472
GDAP1	0.885429	5.98654	6.53031e-05	0.00418414
DDIT4	0.907151	6.54177	6.88527e-05	0.0043928
CEBPB	0.857433	5.66986	6.94614e-05	0.00440181
IARS1	0.792054	7.75241	6.9581e-05	0.00440181
BAHCC1	-1.08353	5.87314	7.35852e-05	0.00463556
JUP	-0.917261	6.07542	7.3933e-05	0.00463798
NYNRIN	-0.893215	5.16686	7.43685e-05	0.00464586
BRAP	0.788723	5.38764	7.5348e-05	0.00468752
ZNF569	1.15767	3.55808	7.57225e-05	0.00469135
CLDN3	-2.06154	0.111435	7.64211e-05	0.00470648
AUNIP	0.911135	3.96542	7.66202e-05	0.00470648
SLC25A33	0.899873	3.96607	7.69083e-05	0.00470648
CCDC154	-1.23053	2.33667	7.7545e-05	0.00472615
LRRC4B	-1.06051	5.93026	7.8118e-05	0.0047418
GPT2	0.851477	6.25068	7.85491e-05	0.00474753
MCMBP	0.767754	6.68106	7.92651e-05	0.00474753
LCA5	1.03533	3.12872	7.93434e-05	0.00474753
BCAT1	0.943398	6.87619	7.94792e-05	0.00474753
KRBOX4	1.08608	2.99573	8.02513e-05	0.00477464
STAC2	-0.891733	4.4858	8.08853e-05	0.00479333
TUBB4B	-0.853907	8.5609	8.13882e-05	0.00480415
SH3BGRL2	1.03839	2.60849	8.20303e-05	0.00480613
RNF125	1.18814	1.80438	8.2063e-05	0.00480613
ORC5	0.976255	4.09102	8.30241e-05	0.0048435
ZNF410	0.769969	5.7436	8.42392e-05	0.00489534
FASN	-1.01323	9.98152	8.45713e-05	0.00489567
ARHGEF2	0.83759	6.6664	8.56755e-05	0.00494051
INTS6	0.876752	5.6196	8.61668e-05	0.0049498
EXOG	0.837427	5.16481	8.9998e-05	0.00512424
CDK17	0.825794	5.64984	9.01799e-05	0.00512424
HTR7	1.46758	0.851716	9.02287e-05	0.00512424
CNST	0.890335	5.81816	9.08469e-05	0.00513451
TAF1A	1.05242	4.40842	9.10944e-05	0.00513451
CXCL1	0.886886	4.58824	9.16399e-05	0.0051459
RB1CC1	0.895333	7.455	9.20154e-05	0.00514771
PYROXD1	1.17457	3.07545	9.23767e-05	0.00514871
ABCA2	-1.01933	6.90609	9.29556e-05	0.00516179
ASNSD1	0.937867	4.7566	9.37186e-05	0.00518496
POLR1B	0.789295	5.41924	9.42993e-05	0.0051979
DLC1	0.723062	6.91406	9.61123e-05	0.00524831
MXD1	0.915984	3.59992	9.61189e-05	0.00524831
ABCA3	-0.869426	6.70135	9.63432e-05	0.00524831
KAT7	0.785012	6.65048	9.66141e-05	0.00524831
RNF138	1.12349	5.38122	9.87363e-05	0.00534424
BTG3	0.959707	4.67864	9.95754e-05	0.00537027
CDC14A	0.931324	3.07063	0.000101813	0.00547126
IL1B	0.981936	2.93657	0.000103147	0.00552171
CSRNP2	0.7523	5.76133	0.000103488	0.00552171
EIF2S2	0.790663	7.97061	0.000105119	0.00558154
ZNF131	0.859331	6.2944	0.000105354	0.00558154
RIPK2	0.763488	5.67522	0.000106148	0.00560378
PPL	-1.03615	4.13659	0.000108617	0.005714
DNAJB13	-1.18841	1.67595	0.000109072	0.00571789
PTHLH	1.10287	2.78014	0.000111022	0.00579984
ZNF770	1.13935	6.62733	0.000111678	0.00581382
NRG1	0.917804	3.20172	0.00011402	0.00591525
FHOD1	-0.961752	5.54178	0.000115172	0.00595437
NFKB1	0.759284	5.64961	0.000116375	0.0059959
CSGALNACT2	1.09084	5.68041	0.000119187	0.00609993
ZNF195	0.82382	4.62758	0.000119422	0.00609993
PTGFR	1.02702	3.00498	0.000119882	0.00609993
HSF4	-0.945043	3.8442	0.000120021	0.00609993
CACNG4	-0.786947	5.31897	0.000121025	0.00613016
C12orf4	0.986967	5.94762	0.000122163	0.00616699
ZNF641	0.968458	3.95122	0.00012436	0.00625395
ATP8B3	-1.00799	3.60381	0.00012472	0.00625395
UBA7	-0.986915	3.95681	0.000125512	0.00627265
WNK4	-0.832886	6.07501	0.000126786	0.00629542
SBDSP1	0.839675	4.02491	0.000126807	0.00629542
ZEB1	0.860493	5.87155	0.000127397	0.00630385
IL1A	2.01101	-0.430145	0.000128169	0.00630853
TIFA	0.908346	4.68411	0.000128354	0.00630853
NOTCH3	-0.9925	7.53503	0.000129	0.00630853
STMN3	-0.993508	8.01649	0.000129175	0.00630853
COX6B2	-0.900119	3.6805	0.000130055	0.00633091
ZC3H8	1.2049	3.94292	0.000131288	0.00636673
ATAD2B	0.843358	4.87895	0.00013164	0.00636673
SNORD169	2.09726	-0.522944	0.000133176	0.00642029
RIOK1	0.829251	4.57065	0.000133626	0.00642134
DEPP1	-1.01108	3.32401	0.000135105	0.00647166
ANGPT4	1.40153	0.74111	0.00013617	0.00648389
TAF3	0.793409	5.37227	0.000136225	0.00648389
TLK2	0.80703	6.70694	0.000137422	0.00652017
MITF	0.925523	4.25824	0.000137952	0.00652466
DENND2A	-0.894228	4.92154	0.000139861	0.00658923
DUSP12	0.849724	4.28874	0.000140196	0.00658923
TMSB4X	-0.715876	8.32975	0.00014195	0.00661571
ZBTB21	0.96918	5.66467	0.000142051	0.00661571
UNC13D	-1.22701	1.92804	0.0001424	0.00661571
TIPIN	0.882822	5.4482	0.000142525	0.00661571
HMG20B	-0.947421	6.98352	0.000143035	0.00661891
EIF3J	0.953078	6.79646	0.000143495	0.00661975
C21orf91	1.15789	5.08888	0.00014403	0.00662407
RNF6	0.869318	5.24737	0.000144956	0.00664626
HOXA11	-1.06794	4.15326	0.000146784	0.00670955
MIR23AHG	-0.863494	4.63344	0.00014724	0.00670992
ID4	1.48162	0.990493	0.000148087	0.00672811
NCAPD2	-0.716402	9.27478	0.000148674	0.00673434
MGAT3	-0.908813	5.16186	0.00015067	0.00680419
SBF1	-1.00442	7.6229	0.000152495	0.00683941
AHNAK2	-0.826893	6.90822	0.000152732	0.00683941
PGAM1P8	-2.13862	-0.536084	0.000152818	0.00683941
RIOX2	0.829921	4.85519	0.000153808	0.0068506
ZNF441	1.01323	3.92007	0.000153994	0.0068506
SFXN3	-0.727767	6.15953	0.000154439	0.0068506
TRAPPC1	-0.723433	6.67718	0.00015562	0.00688263
ANXA6	-0.729536	8.02149	0.0001568	0.00691442
MRGPRF	-1.40048	1.50299	0.000157714	0.00692197
RYBP	0.918419	5.83981	0.000157895	0.00692197
MFSD2A	0.897501	3.52387	0.000160002	0.00699392
IQCB1	0.965627	5.18861	0.000161418	0.0070353
PDP1	0.780015	6.76486	0.000162917	0.00708006
BMF	-1.03204	3.12428	0.000166034	0.00718816
ZNF775	-1.25671	3.30401	0.000166364	0.00718816
LANCL2	0.827216	4.08255	0.000166865	0.0071891
DDIAS	0.81142	5.44682	0.000168052	0.00719228
AMH	-1.29938	4.50674	0.000168088	0.00719228
LSS	-0.826774	7.85484	0.000168378	0.00719228
CHRNE	-1.96694	-0.270653	0.00017026	0.00725201
TOGARAM1	0.874399	4.05619	0.000171755	0.00729498
ZFP69B	0.932275	3.03932	0.000176121	0.00745927
ZNF790-AS1	1.35417	0.835399	0.000177854	0.00751143
NUP58	0.767492	6.42138	0.000179394	0.00755519
ALPK3	-1.35081	0.841231	0.00018134	0.00760056
DAPK3	-1.04281	5.80126	0.000181485	0.00760056
MMP10	1.26057	1.48442	0.000182328	0.00761462
PPP1R13L	-0.996941	3.88166	0.000186528	0.00776458
ACTG1	-0.75264	10.3735	0.000186955	0.00776458
CCDC174	0.855458	4.84421	0.000188146	0.00779246
ZNF620	0.978236	2.89897	0.000188667	0.00779252
LIF	0.827452	5.71564	0.000190255	0.00783651
LOC105378526	-1.0123	2.81159	0.00019122	0.0078547
PUM3	0.841301	6.78676	0.000197549	0.00809247
QRSL1	0.846119	4.44771	0.000199445	0.00814301
COX19	0.751364	5.71308	0.000200044	0.00814301
CAPN10-DT	-1.04656	2.06464	0.000200412	0.00814301
DDX59	0.902679	4.16664	0.000201049	0.00814684
HOMER1	0.928601	4.58108	0.0002038	0.00823604
MYADM	-0.695133	6.81441	0.000204966	0.00826088
MMP1	0.761492	8.70267	0.000210908	0.00847759
TUBA1A	-0.707267	8.43236	0.000212749	0.00852873
PPP1R15A	0.878149	6.98126	0.000215665	0.00861889
MVP	-0.880742	6.15771	0.000216148	0.00861889
C1QTNF6	-0.756709	5.09304	0.000219339	0.00872293
ORC6	0.730482	5.72525	0.000220177	0.00873312
BRICD5	-1.23048	2.10754	0.000223158	0.00882466
ZNF543	0.974618	3.30637	0.000223662	0.00882466
NOVA2	-1.03091	2.46208	0.000225472	0.00887272
DNAH14	0.886564	4.25699	0.000227493	0.00890592
ZNF724	0.990288	3.65095	0.000227504	0.00890592
LIN54	0.782359	5.07599	0.000228722	0.00890851
ISCA1P4	1.88584	-0.325236	0.000228759	0.00890851
GTF2H2C	0.938676	4.66438	0.000233162	0.00897981
ARL14EP	0.849472	5.02388	0.000233861	0.00897981
LOC728392	-0.855627	4.43354	0.000233911	0.00897981
MIRLET7BHG	-1.32321	1.24251	0.000234077	0.00897981
S100A6	-0.75466	7.80527	0.000234163	0.00897981
PLEC	-1.09888	9.41526	0.000234183	0.00897981
MXD3	-1.08071	4.6142	0.000234978	0.00898731
EPB41L4A	1.07427	4.08264	0.000236097	0.00900712
GTF2A1	1.07439	6.32215	0.000243176	0.00922298
PPP2R2A	0.95067	6.25357	0.000244315	0.00922298
DR1	0.776149	6.1236	0.000245692	0.00922298
MYO1F	-1.2575	1.24387	0.000245969	0.00922298
LSM7	-0.848227	6.32113	0.00024724	0.00922298
CASP8AP2	0.913429	6.20348	0.000247467	0.00922298
MMS22L	0.99834	5.40389	0.000247508	0.00922298
LINC01583	1.48608	0.386514	0.000247911	0.00922298
UBE3A	0.823216	6.49171	0.000248028	0.00922298
APCDD1L	-0.98493	2.47198	0.000249035	0.00922298
ZNF484	1.07883	3.27646	0.000249079	0.00922298
LINC00173	-1.08321	1.9722	0.000249437	0.00922298
N4BP2	0.895068	5.09712	0.000249752	0.00922298
BTN3A1	-0.809318	4.72504	0.000250772	0.00923791
SDC3	-0.761075	6.42985	0.000254117	0.009326
LRP1	-0.804956	9.05672	0.000254408	0.009326
THAP9-AS1	1.24599	4.94417	0.000257698	0.00940589
SYT1	0.954439	5.04173	0.000258202	0.00940589
SLC6A16	-1.02074	2.59483	0.000258469	0.00940589
RHBDL1	-1.08136	3.66815	0.000264038	0.00958529
AOC3	-1.24347	1.68937	0.00026586	0.00962811
LRRC45	-1.1218	5.37489	0.000270307	0.00976556
HOXA10	-0.95445	3.18435	0.000275273	0.00992108
PIF1	-0.972863	5.02048	0.000279106	0.0100351
ARNTL	0.803773	4.13125	0.000280978	0.0100557
ADNP	0.761247	7.99382	0.00028102	0.0100557
CCDC28B	-1.05905	3.54052	0.000281745	0.0100576
HDGFL2	-0.94197	7.4236	0.000284696	0.0101388
KYNU	1.69107	-0.00745054	0.000286573	0.0101815
TOP3A	0.693692	7.55066	0.000288036	0.0102093
MASTL	0.836925	6.65171	0.000290486	0.0102718
NUPR1	0.876585	4.2198	0.000293626	0.0103584
DBP	-1.00328	3.86946	0.000297646	0.0104756
GALK1	-1.04194	6.11458	0.000298494	0.0104808
LINC01424	-1.91647	-0.233274	0.000300725	0.0105345
PPP1R15B	0.729333	6.4714	0.00030208	0.0105573
COL3A1	-0.705794	8.28008	0.000307635	0.010703
NT5DC2	-0.892617	7.48748	0.000307675	0.010703
ZCCHC7	0.826033	4.81815	0.000309025	0.010725
HDAC5	-0.853854	6.21097	0.000310822	0.0107625
C1QL1	-1.0733	5.18573	0.000314386	0.0108608
FAM117A	-0.810578	4.72266	0.000318424	0.010975
CEP120	0.84271	5.46511	0.000319302	0.01098
PAK1IP1	0.92103	4.5954	0.000320604	0.0109996
COL1A1	-0.847675	11.9559	0.000322515	0.0110399
ATP13A2	-0.937805	5.6878	0.000323482	0.0110477
TOR4A	-0.983631	6.00109	0.000326989	0.011137
PHOSPHO2	1.51938	0.798799	0.000328169	0.011137
TBC1D16	-0.773609	7.0091	0.000328323	0.011137
FBXL16	-0.959321	6.28077	0.000331576	0.0112079
NANOS1	-1.09405	1.94792	0.000331909	0.0112079
SCG2	0.740796	5.33876	0.000333127	0.0112184
GCC1	0.820713	4.84345	0.000334112	0.0112184
EFNA4	-1.14972	2.23118	0.000334489	0.0112184
ALDH3B1	-0.806724	6.26964	0.000335214	0.0112184
TSTD2	0.777899	4.35212	0.000339348	0.0113315
SEMA6C	-0.881553	4.75913	0.000340575	0.0113376
PNPLA6	-0.919555	7.42615	0.000341381	0.0113376
LMNA	-0.974036	8.14937	0.000341955	0.0113376
GGNBP2	0.760981	6.8916	0.000342556	0.0113376
CYP2W1	-1.77753	0.449324	0.000347661	0.0114812
PYROXD2	-0.805481	3.94382	0.000348871	0.0114959
CD14	-1.88588	-0.52525	0.000353132	0.0116108
WDR86	-1.11211	2.75997	0.000355037	0.0116479
NMD3	0.914901	6.56248	0.000358928	0.0117498
GPCPD1	0.82004	6.45868	0.00036131	0.011802
ID1	-0.913166	5.50252	0.000363602	0.0118288
TTYH3	-0.851259	8.97646	0.000363708	0.0118288
RNF26	-0.830278	6.53972	0.000364756	0.0118372
TCF12	0.715084	6.87353	0.00036968	0.0119711
DCP1A	0.737032	5.99086	0.000372339	0.0120312
TMEM209	0.88581	5.64562	0.000374639	0.0120556
CIRBP-AS1	-1.32425	0.829233	0.000375255	0.0120556
LOC100131254	1.222	1.56284	0.000375837	0.0120556
RAB21	0.805545	6.40073	0.000376312	0.0120556
WDR76	0.779631	6.30899	0.000378192	0.0120901
CLEC11A	-1.06095	4.62819	0.000379208	0.0120967
OTUD6B	0.966678	4.95022	0.000380963	0.0121269
DKC1	0.698576	6.61452	0.000382088	0.012137
NVL	0.712365	5.61611	0.00038416	0.012177
CHD1	0.898061	6.93285	0.000386409	0.0122224
DUS4L	1.19442	1.36151	0.00038735	0.0122264
HRCT1	-1.23477	1.32111	0.000388812	0.0122468
IFNGR1	0.903184	5.46753	0.000390307	0.0122681
MELTF-AS1	-0.895318	3.57435	0.000397283	0.0124612
IFITM2	-0.882399	6.56088	0.000400324	0.0125018
WARS1	0.658725	6.99308	0.000400553	0.0125018
INF2	-0.983277	6.38316	0.000402255	0.0125018
CDC42BPG	-0.932524	4.25658	0.000402592	0.0125018
PALB2	0.815799	5.47399	0.000403334	0.0125018
MTRR	0.758675	6.22674	0.000403581	0.0125018
LPAR2	-0.939791	4.02958	0.000405573	0.0125327
RABGEF1P1	0.76051	4.06371	0.000406249	0.0125327
ABITRAM	1.08374	4.1055	0.000407384	0.0125341
LOC107985728	-1.28876	1.29606	0.000408147	0.0125341
CD276	-0.772348	6.90517	0.000408801	0.0125341
DMTF1	0.795883	6.1047	0.000410428	0.0125583
CENPL	0.917146	4.55357	0.000414432	0.0126549
UCHL5	0.84675	6.00944	0.000417241	0.0127148
SELENOI	0.956412	6.73028	0.000424684	0.0129154
AARS1	0.685046	8.57025	0.000429928	0.0130484
MMP11	-0.865289	4.49361	0.000432959	0.0131138
H3-3B	0.671984	10.0549	0.000435036	0.0131502
ATXN7	0.740836	6.02384	0.000436375	0.0131641
PHLDB1	-0.816093	6.20782	0.000437255	0.0131642
CRCP	0.72589	5.22605	0.000438565	0.0131772
USP38	0.718921	4.91518	0.000440679	0.0132142
ZCCHC4	0.775802	4.87238	0.00044695	0.0133755
CCDC138	0.821381	4.20163	0.000450803	0.0134639
SBDS	0.744919	5.47253	0.000452883	0.0134992
PXK	0.787191	4.40118	0.000455326	0.0135143
FAM20C	-0.845577	7.58859	0.000455838	0.0135143
KIFC1	-0.749896	6.45091	0.000456094	0.0135143
SOD2	0.726932	6.97763	0.000458053	0.0135394
MARCHF2	-0.852926	4.43017	0.00045875	0.0135394
ALOX12-AS1	-1.54864	0.161352	0.000469011	0.0138151
MTPAP	0.822214	6.00889	0.00047049	0.0138315
PAWR	0.830132	6.66136	0.000477524	0.0140108
SNRNP70	-0.817954	8.17041	0.000484844	0.0141978
NCOA7	0.845698	5.61685	0.000489485	0.0143058
PLXND1	-0.813937	6.28207	0.000491999	0.0143513
ZNF451	0.882534	5.60739	0.000493379	0.0143635
AHNAK	-0.627827	10.4791	0.000496703	0.0144323
GALNT15	-1.05459	1.52483	0.000497841	0.0144374
TRIM23	0.951287	4.7043	0.0004991	0.014446
C17orf67	-1.08715	2.66009	0.000514058	0.0148439
IRAK2	0.856558	3.43932	0.000514827	0.0148439
GPATCH2	0.898821	4.9404	0.000517392	0.0148892
APOL2	-0.749968	4.72369	0.000519172	0.0149024
ESM1	1.38241	1.14713	0.000520176	0.0149024
CCNB1IP1	0.714351	5.41256	0.000520833	0.0149024
NXNL2	-1.28832	0.912045	0.000522791	0.0149174
BARD1	0.811565	5.00135	0.000523757	0.0149174
NDRG1	-0.705655	5.06719	0.000524343	0.0149174
EPRS1	0.813529	7.74385	0.000527125	0.0149548
MTHFD1L	0.684924	5.78012	0.000527653	0.0149548
ZNF19	1.3171	1.48061	0.000532853	0.0150737
LIAS	0.993819	3.95498	0.00054741	0.0154564
MED1	0.705139	8.02281	0.000550144	0.0154651
TNRC18	-0.946167	7.18915	0.000551418	0.0154651
CCDC88B	-1.15366	3.18567	0.000552637	0.0154651
CSNK1G3	0.824779	5.97021	0.000553215	0.0154651
ZNF697	0.752326	4.07496	0.000553549	0.0154651
LOC105377581	1.9847	-0.0779038	0.000554771	0.0154651
SLC25A25-AS1	-1.03631	1.82222	0.000554941	0.0154651
DTX4	-0.738159	4.24074	0.000556838	0.0154742
ZNF582	1.67818	-0.102452	0.000559461	0.0154742
WASH5P	-1.88849	-0.213246	0.000559524	0.0154742
LOC102724474	-1.83187	0.0465005	0.000559642	0.0154742
MEX3C	0.682828	5.49302	0.000560428	0.0154742
POLR3F	1.04844	4.6921	0.000562949	0.0155152
UTP15	0.818223	5.32199	0.000565176	0.015548
PRX	-0.866055	4.27665	0.000573627	0.0157516
TCTN2	-0.676487	5.80178	0.000575151	0.0157646
EFHD2	-0.871007	6.50042	0.000583829	0.0159733
PCK2	0.76292	5.73954	0.000586508	0.0160173
SUFU	-0.781473	5.17133	0.000593024	0.0161499
HINT3	0.785917	5.65484	0.000593564	0.0161499
SCARA3	-0.731888	6.67239	0.000594592	0.0161499
C5orf34	0.88643	5.34807	0.000597895	0.0161811
TM6SF1	1.554	-0.0205454	0.000597902	0.0161811
AFAP1-AS1	-1.32764	0.96044	0.000604203	0.0163222
NAF1	0.674578	5.49519	0.000608137	0.0163654
PEX6	-0.926114	5.06667	0.000608687	0.0163654
NUDT4	0.725533	5.74926	0.000609459	0.0163654
BIRC3	1.00451	5.46121	0.00061017	0.0163654
TADA2A	0.677162	5.48088	0.000613612	0.0164284
MAP1LC3B	0.72546	5.83753	0.000620818	0.0165749
RCL1	0.667148	5.61272	0.000621297	0.0165749
MAPK1IP1L	0.702022	6.71382	0.00062448	0.0166303
C3orf33	0.918646	3.39591	0.000628283	0.0167018
NTN3	-1.20152	1.42826	0.000630494	0.016731
WBP1	-0.985531	3.40459	0.000634913	0.0168185
NEDD1	0.995899	6.41855	0.000636806	0.0168311
SUOX	-0.724222	4.91078	0.000637636	0.0168311
TACC3	-0.771581	7.24086	0.000639718	0.0168564
SHOC2	0.970503	5.08879	0.000651185	0.0171285
IFIT3	-0.857191	3.06672	0.000653704	0.0171459
TSPYL1	-0.648651	7.12409	0.000654136	0.0171459
CCDC167	-1.0084	2.86827	0.000656804	0.0171858
DCLRE1A	0.870643	4.53385	0.000659348	0.0172223
KCNQ2	-1.02958	3.88198	0.000663519	0.0172928
SOX12	-0.875171	6.69251	0.000664355	0.0172928
ADM5	-1.32717	1.74707	0.00066878	0.0173479
AZIN1	0.864751	7.26035	0.000669572	0.0173479
SLC12A2	0.815056	5.10687	0.000669941	0.0173479
SEMA3F	-0.796186	6.50274	0.00067189	0.0173504
PROSER1	0.677571	5.67938	0.000672351	0.0173504
LTBP2	-0.731893	6.61791	0.000675054	0.0173902
EHMT2	-0.720638	5.99721	0.000682729	0.0175295
TRAF1	1.35448	1.69089	0.000683675	0.0175295
ITSN2	0.729353	6.17899	0.000683969	0.0175295
GDAP2	0.867889	3.87034	0.000687129	0.0175804
ACTN4	-0.831314	9.18694	0.000700269	0.0178861
JMY	0.735242	5.56139	0.000705115	0.0179792
STAM2	0.910214	4.46424	0.00070754	0.0180104
LOC284600	-0.883258	3.4108	0.000711872	0.01809
KLHL17	-0.941931	4.78911	0.000715014	0.0181314
SEC31B	-0.774419	4.41322	0.000715922	0.0181314
TMEM268	0.70615	4.49854	0.000719054	0.0181801
EAF1	0.689409	5.71841	0.000723643	0.0182653
ADAMTS1	0.781354	3.4971	0.000724992	0.0182686
ATOX1	-0.76266	4.58039	0.000727643	0.0183046
CCNJ	0.764173	4.37773	0.000729454	0.0183194
FILIP1L	0.689851	5.76162	0.000732819	0.0183508
C5orf22	0.878828	6.42704	0.000733633	0.0183508
METTL6	0.768889	5.14798	0.000734376	0.0183508
CAVIN3	-1.23291	4.32074	0.000739798	0.0184556
POC5	0.856773	4.12978	0.000744577	0.0185439
DTL	0.65174	7.3313	0.000747394	0.0185733
LGALS1	-0.776469	8.9934	0.000748233	0.0185733
ZNF711	0.887621	4.82793	0.000750977	0.0186106
MMP3	1.16951	1.08499	0.000753059	0.0186314
LRRC20	-0.769545	5.71322	0.00075711	0.0187008
PPAT	0.857957	5.82801	0.000759768	0.0187355
HSPBAP1	0.852841	3.48861	0.00076156	0.0187489
ARHGAP42	0.727058	4.75285	0.00077168	0.018947
ATP2B3	-1.42757	0.48146	0.00077319	0.018947
CLSPN	0.663156	6.85324	0.000773398	0.018947
PALS2	0.795128	5.15294	0.000779065	0.0190547
TNXB	-1.15016	2.80879	0.000783753	0.0191381
ACTB	-0.632454	11.6472	0.000790119	0.0192622
XKR8	-0.832629	3.21848	0.000793752	0.0193194
PARP10	-1.05342	4.5804	0.000795983	0.0193423
PIP5K1A	0.649255	7.44012	0.000799751	0.0193728
ATAD2	0.712147	10.1783	0.000799823	0.0193728
MAP1B	0.663406	8.55559	0.000805426	0.019477
C7orf31	0.93719	2.79292	0.000807952	0.0194801
FEM1B	0.728316	6.47393	0.000809114	0.0194801
ING3	0.968749	3.20632	0.000809711	0.0194801
HAUS2	0.757982	5.9277	0.00081075	0.0194801
ZNF507	0.744032	5.77328	0.000812586	0.019493
C18orf21	0.781103	3.53761	0.000814691	0.0195122
RAPH1	0.796746	5.70109	0.000818158	0.019564
HSPB1	-0.905155	7.98178	0.000823792	0.0196587
FER1L4	-0.764587	5.50917	0.000824738	0.0196587
CCDC9B	-0.714414	6.98267	0.000829985	0.0197523
ALKBH3	0.744194	4.52837	0.00083205	0.0197701
NARF	-0.678386	5.45493	0.000840391	0.0199367
AMT	-0.822508	3.74077	0.000844152	0.0199943
BORCS7	0.916018	3.62635	0.000848577	0.0200394
TRADD	-0.992265	3.44576	0.00084873	0.0200394
INO80D	0.874731	4.42883	0.000851819	0.020073
FNDC10	-0.965346	3.79936	0.000852832	0.020073
EIF3G	-0.80293	7.67508	0.000863086	0.0202595
TMEM151A	-1.24305	2.04282	0.000863456	0.0202595
CHST7	-1.06421	3.13951	0.000866584	0.020297
B4GALNT4	-0.97065	6.99791	0.000867765	0.020297
ZNF542P	1.13344	1.83611	0.000869363	0.0203027
KYAT1	-0.824113	3.70194	0.000872388	0.0203417
RSRC2	0.675021	6.80754	0.000877838	0.0204084
PHF20L1	0.777132	6.22824	0.000877973	0.0204084
SIX2	-0.902811	3.24603	0.000880304	0.020431
ALKBH8	0.974396	3.99544	0.000882352	0.0204468
YPEL3	-0.912942	2.59031	0.000887293	0.0205041
BTN3A3	-0.80091	3.4637	0.000888109	0.0205041
CENPQ	1.00037	4.41484	0.000888927	0.0205041
ACVR1	0.712702	4.54653	0.000892623	0.0205274
GTSE1	-0.623622	6.91579	0.000892675	0.0205274
TGM2	-0.699701	9.02547	0.000901016	0.0206875
KBTBD8	1.39237	1.43987	0.000904456	0.0207046
TAF4B	0.782595	3.6007	0.000905874	0.0207046
SLC6A6	-0.722763	4.84806	0.000908173	0.0207046
MAK16	0.836858	4.59832	0.000909143	0.0207046
FAM178B	-2.10245	-0.663824	0.000910408	0.0207046
QPCTL	-0.785817	5.37759	0.000911309	0.0207046
ANKRD50	0.691212	7.51115	0.000911428	0.0207046
CCDC59	0.773832	5.13845	0.000923893	0.020956
LIMK1	-0.75534	6.0715	0.000925653	0.0209642
LOC105376951	-1.83024	-0.357304	0.000928414	0.020988
ZHX2	0.793143	3.4325	0.0009295	0.020988
SLC35G2	0.917206	4.16035	0.000935367	0.0210219
HYAL2	-0.802667	5.6499	0.000935408	0.0210219
METTL18	0.927329	3.03732	0.000935867	0.0210219
LOC105377945	1.53121	0.0485463	0.00093665	0.0210219
RNF14	0.672531	5.1518	0.000938012	0.0210219
GPC1	-0.882157	7.90972	0.000940952	0.0210563
CNOT4	0.824897	4.36332	0.000949516	0.0212162
CTSK	-1.1808	1.00081	0.000951185	0.0212219
FAM13B	0.901859	5.26409	0.000959785	0.0213819
BRCA2	0.947485	5.77246	0.000962346	0.0214072
LAG3	-1.10931	2.36471	0.000966306	0.0214374
SLC19A2	0.821635	4.17415	0.000966565	0.0214374
LOC102723814	-1.15107	1.28231	0.000971366	0.0214828
PRKAA2	1.30276	2.96305	0.000971474	0.0214828
PYM1	-0.744796	4.20513	0.000975605	0.0215423
PLEKHG6	-1.06321	1.73259	0.000981925	0.02165
CPNE5	-1.2433	1.00112	0.000986135	0.0217109
EHD1	-0.693563	7.10296	0.000988312	0.0217269
SCYL2	0.831946	6.34045	0.000996154	0.0218063
CALM3	-0.695884	8.81651	0.000996263	0.0218063
LRRC8D	0.668601	5.29419	0.000996285	0.0218063
HOXA11-AS	-0.938912	3.29786	0.000998903	0.0218317
ZNF613	1.37997	1.22615	0.00100201	0.0218678
FOXN2	0.898022	5.50044	0.0010108	0.0220258
LDOC1	-0.735122	5.71202	0.00101348	0.0220258
IL15	0.852135	3.55061	0.00101563	0.0220258
RABL6	-0.754312	7.36447	0.00101704	0.0220258
LOC107987250	-1.1594	1.93916	0.00101747	0.0220258
LOC107985303	-1.29934	1.09128	0.00101933	0.0220258
TLK1	0.75089	5.45688	0.00101953	0.0220258
RTN4RL1	-0.937899	4.26735	0.00103384	0.0222226
ATAD1	0.792992	6.2188	0.00103463	0.0222226
ZDBF2	0.751918	4.50065	0.00103466	0.0222226
LOC105373976	-1.46922	0.302201	0.00103544	0.0222226
USP8	0.723576	6.35119	0.00103712	0.0222226
ZFAND1	0.870562	4.80327	0.00103754	0.0222226
BRAF	0.849146	5.28323	0.00104078	0.022248
HOXB5	-0.971435	2.94276	0.00104236	0.022248
CNOT10	0.659399	5.69078	0.00104357	0.022248
HSPG2	-0.835315	7.65808	0.00104466	0.022248
ART5	-1.30475	1.32756	0.00104972	0.0222554
LRFN3	-0.968576	4.56858	0.00105042	0.0222554
TNFRSF9	0.949222	2.76344	0.00105125	0.0222554
FASTKD2	0.819145	4.80272	0.00105226	0.0222554
FRG1CP	1.01055	2.82981	0.00105243	0.0222554
PAQR3	0.790554	5.09451	0.00105577	0.0222946
ADAM21	-1.04022	1.37886	0.00106184	0.0223716
MACO1	0.707878	4.58595	0.00106247	0.0223716
STK38L	0.879067	4.64839	0.00106438	0.0223716
LPCAT1	-0.634597	7.80142	0.00106539	0.0223716
ZNF566	1.12074	3.35359	0.00106786	0.0223923
SCUBE2	-0.946024	2.15505	0.00107528	0.0224965
CNTLN	0.751274	4.33821	0.00107583	0.0224965
MEGF6	-0.85355	6.75068	0.00108118	0.0225594
LSM12	0.77538	5.86178	0.00108185	0.0225594
FAM171A2	-1.01928	5.80768	0.00108717	0.0226203
RPS6KA4	-0.822726	6.72782	0.00108779	0.0226203
BLOC1S2	0.70631	5.24679	0.00109352	0.0227079
ODAD3	-1.01047	2.43357	0.00109686	0.0227354
PALM	-0.736013	6.87244	0.00109788	0.0227354
LASP1	-0.605857	9.06631	0.00109991	0.0227462
PLCB3	-0.782482	6.95582	0.00110428	0.022799
FIGNL2	-1.3987	0.73897	0.00110551	0.022799
CCNE2	1.11867	3.02063	0.00110843	0.0228115
CELF5	-1.05903	1.51974	0.00110916	0.0228115
ABCA12	1.41137	0.208633	0.00111301	0.0228594
HCFC1R1	-0.842817	6.02774	0.00111788	0.022885
SPATC1L	-0.93781	4.95802	0.00111847	0.022885
SPAG1	0.815324	3.8218	0.00111883	0.022885
WFS1	-0.801166	6.40591	0.00112476	0.0229437
EXOSC9	0.707405	6.40176	0.00112523	0.0229437
BAIAP3	-0.902599	4.65315	0.0011263	0.0229437
SYNPO	-0.739208	6.47794	0.00112961	0.0229799
MTX3	0.861976	6.29326	0.00113292	0.0230161
PINX1	0.858829	3.47044	0.0011418	0.0231645
FZD2	-0.83188	6.3838	0.00114331	0.0231645
WDR3	0.699387	5.46304	0.00115514	0.0233725
MORC3	0.793631	5.42737	0.00115879	0.023405
ZNF574	-0.770021	4.93352	0.00115987	0.023405
PELI1	0.812955	4.30672	0.00116277	0.0234319
SLC12A8	-0.90615	2.74549	0.00117268	0.0235656
SEC14L1P1	1.251	0.823536	0.00117334	0.0235656
PARP11	0.874173	5.41882	0.00117623	0.0235656
LOC105371427	1.66916	-0.0577219	0.00117626	0.0235656
GLIS3	0.637626	5.58011	0.00117726	0.0235656
KRT8P3	-1.1754	1.89639	0.0011825	0.0236079
TUBB3	-0.776388	6.73898	0.00118361	0.0236079
SNAPC1	0.708699	5.65563	0.00118567	0.0236079
NEIL3	0.726219	5.68026	0.00118588	0.0236079
FAM229A	-1.32562	2.20544	0.00118725	0.0236079
DDX23	-0.619588	6.97933	0.00119285	0.023688
PIGA	0.950947	3.58861	0.00119468	0.0236929
AHCTF1	0.678008	7.90069	0.00119931	0.0237533
TBL3	-0.891858	6.21041	0.00120182	0.0237717
CCDC159	-0.948892	2.07729	0.00120434	0.02379
FBXO45	0.752523	6.12059	0.00120976	0.0238658
PDRG1	0.673978	5.74585	0.00121418	0.0239214
CLASP2	0.645169	6.38913	0.0012186	0.0239321
FIBCD1	-1.06178	3.37644	0.00122258	0.0239321
LRCH1	0.735998	4.95939	0.00122397	0.0239321
NGF	1.50676	0.705524	0.0012249	0.0239321
EHBP1L1	-0.765582	7.42744	0.00122697	0.0239321
XRCC2	0.791382	5.63556	0.00122782	0.0239321
RPAP2	0.874853	4.07341	0.00122783	0.0239321
SLC25A38	0.65139	5.23155	0.00122816	0.0239321
HOXA9	-1.14638	3.16455	0.00122909	0.0239321
CDC73	0.849805	6.11994	0.00123601	0.0240336
SULT2B1	-1.15314	1.41577	0.00123751	0.0240336
BLM	0.847019	6.63979	0.00123974	0.0240457
LOC107984952	-1.35414	0.371026	0.00124756	0.0241662
HOXB-AS3	-0.894512	2.69445	0.00125044	0.0241908
SEPTIN9	-0.714931	8.70548	0.00125374	0.0242234
RABAC1	-0.896718	6.43773	0.00126377	0.0243309
PTPRF	-0.734816	9.13265	0.00126412	0.0243309
PDXK	-0.65573	7.27257	0.00126418	0.0243309
LCN12	-1.30135	0.593903	0.0012719	0.0244328
CEP57	0.735162	6.71383	0.00127286	0.0244328
RAMP1	-0.888538	3.63361	0.00127682	0.0244328
COA7	0.723464	5.62134	0.00127694	0.0244328
MAGED1	-0.629914	7.40771	0.00127762	0.0244328
LOC728975	-1.17246	1.30302	0.0012846	0.0245351
BRMS1L	0.828531	3.53827	0.00129235	0.0246516
TNFSF12	-1.41891	0.643101	0.00129678	0.0247047
LOC652276	0.778671	3.47099	0.00130736	0.0248721
NUFIP1	0.783723	4.32711	0.00130888	0.0248721
CDC6	0.598298	7.57053	0.00131316	0.0249218
ARAP2	0.827331	4.61311	0.00131655	0.024926
ATF4	0.614476	7.79092	0.00131671	0.024926
RAB39A	0.842992	2.94161	0.00132035	0.0249635
EHD2	-0.68724	7.85339	0.0013236	0.0249934
EEA1	0.805773	6.19515	0.00133143	0.0251059
B3GALT9	1.12353	2.46334	0.00133356	0.0251059
KCNN4	-0.870867	4.00103	0.00133593	0.0251059
AGRN	-0.861403	9.34728	0.00133626	0.0251059
DHRS1	-0.79409	3.37689	0.00134459	0.0252307
HK2	0.613567	6.59497	0.00134667	0.0252383
BCL2L12	-0.78514	6.269	0.00135139	0.0252951
U2AF1L4	0.727854	3.75162	0.00135326	0.0252986
AP1AR	0.68374	5.6766	0.00135619	0.0253217
FOXJ2	0.67195	4.97709	0.00135928	0.0253479
ABCA7	-0.833437	5.48852	0.00136664	0.0254205
PDIK1L	1.04119	3.05627	0.00136765	0.0254205
AKAP11	0.799761	6.66499	0.00136826	0.0254205
WDR36	0.80117	6.78734	0.00138239	0.0256512
PKM	-0.599316	10.6087	0.00138861	0.0257347
CTH	0.936563	2.63902	0.00139297	0.0257837
MEIOC	0.81994	4.65133	0.00139993	0.0258805
CELSR2	-0.785027	6.4477	0.00140971	0.0260292
PTPRS	-0.745077	8.53478	0.00141492	0.0260479
ATP6V0A2	0.727281	5.60643	0.00141561	0.0260479
RMI1	0.813807	4.76274	0.00141704	0.0260479
CNKSR3	0.706121	4.17554	0.00141766	0.0260479
OST4	-0.686481	5.21166	0.00142033	0.0260648
MYH9	-0.791471	10.1695	0.00142472	0.0261135
RASGRP1	1.43411	1.14943	0.00144257	0.0264084
SLC25A32	0.65835	5.64742	0.0014494	0.0264331
ZBED3-AS1	1.04504	1.26321	0.0014498	0.0264331
MAPKAP1	-0.621875	5.83158	0.00144991	0.0264331
ODC1	0.586918	7.61358	0.00145097	0.0264331
AKAP10	0.660399	5.93511	0.00146307	0.0265983
TJP1	0.654274	6.95069	0.00146359	0.0265983
ZNF639	0.745614	5.9023	0.00146795	0.0266452
CCDC85C	-0.696349	6.07847	0.0014736	0.0267154
SCLT1	0.796708	4.37809	0.00148021	0.0268029
ADGRB2	-0.831902	5.58034	0.00148856	0.026918
SLC16A13	-0.830338	4.56484	0.00149242	0.026918
HOXA13	-0.91988	2.83859	0.00149338	0.026918
LTO1	0.654081	4.93527	0.0014948	0.026918
CYLD	0.820551	5.31427	0.00149554	0.026918
FAU	-0.769242	8.18552	0.00149762	0.0269231
PET100	-0.717281	4.92565	0.00150324	0.0269375
CHPF2	-0.836862	4.78813	0.0015047	0.0269375
LMNTD2	-1.06076	4.2406	0.00150565	0.0269375
TESMIN	-0.699266	3.98397	0.00150569	0.0269375
ACTN1	-0.702717	9.40909	0.0015079	0.0269375
PRRG1	0.936954	3.80937	0.0015092	0.0269375
ZDHHC1	-0.873387	3.24525	0.00151174	0.0269506
MIR5047	0.681291	4.18767	0.00151546	0.0269543
OBSL1	-0.819598	7.41657	0.00151554	0.0269543
LNX2	0.716977	4.04576	0.00152046	0.0269999
CHEK1	0.741298	6.07607	0.00152299	0.0269999
COPG2IT1	-1.19384	1.63396	0.00152466	0.0269999
PLPPR3	-1.0229	5.15451	0.00152531	0.0269999
GFPT1	0.678077	7.2565	0.00152719	0.0270013
GUF1	0.759703	6.01059	0.00153301	0.0270386
NOP58	0.772432	6.96261	0.00153455	0.0270386
ARHGEF25	-0.720059	6.22503	0.00153646	0.0270386
GTF2H1	0.775263	5.27067	0.00153651	0.0270386
LOC107986973	1.71388	-0.276944	0.0015537	0.027309
CEP295	0.73071	6.0452	0.00155974	0.0273623
GEMIN2	0.811392	3.70988	0.00156038	0.0273623
LRFN1	-1.02513	4.39526	0.00156321	0.0273799
FAM78A	-0.800868	3.21229	0.00156912	0.0274086
MYO15A	-1.59919	-0.177229	0.00157057	0.0274086
SLC2A12	-0.763281	3.96509	0.00157125	0.0274086
INTS12	0.824837	4.06996	0.00157216	0.0274086
LPCAT4	-0.691672	6.07735	0.0015794	0.0275028
NDUFAF4	0.881612	3.32222	0.00158143	0.0275063
EEF1A2	-0.750506	7.21182	0.00158477	0.0275324
PML	-0.792451	5.65755	0.00159294	0.0276385
BCAS2	0.796266	5.15695	0.00159494	0.0276385
JPH1	0.620086	5.46953	0.00159641	0.0276385
SLC25A19	0.696513	4.518	0.00160324	0.0277169
E2F8	0.65241	5.09253	0.00160463	0.0277169
LMOD1	-1.07677	2.19911	0.00160867	0.0277547
ZNF564	0.915585	3.59272	0.00161437	0.027821
LARP1B	0.771493	5.02272	0.00161939	0.0278721
SLC16A11	-1.85919	-0.344477	0.00162217	0.0278721
METRN	-0.978089	6.11698	0.00162383	0.0278721
ARSI	-0.799427	5.39554	0.00162491	0.0278721
JADE1	0.620875	6.01205	0.00162763	0.0278721
ZEB2	0.721787	5.0402	0.00162849	0.0278721
POMGNT2	-0.716478	5.52108	0.00163423	0.0279197
RAPGEF4	1.69012	-0.401356	0.001635	0.0279197
ZBTB14	0.7441	4.03746	0.00164067	0.0279848
LOC101927673	-0.894151	3.2842	0.00165021	0.0281155
PPP2R1A	-0.71061	7.74095	0.00165704	0.0281296
ZNF37A	0.841398	6.36887	0.00165797	0.0281296
TMEM33	0.70431	6.37117	0.00165854	0.0281296
FADD	-0.742542	5.87325	0.00165995	0.0281296
BORCS6	-1.13326	3.33024	0.00166217	0.0281296
PIMREG	-0.721037	5.41047	0.00166276	0.0281296
TNFRSF25	-0.870675	3.95991	0.00166417	0.0281296
ZNF619	0.722672	4.03019	0.00166857	0.0281721
COA3	-0.693459	5.43031	0.00167116	0.0281841
GTPBP2	0.612952	6.48568	0.00167383	0.0281974
DMPK	-0.764561	6.66438	0.00168776	0.0284002
RIPK2-DT	0.943792	2.50169	0.00168997	0.0284027
MKRN2	0.625279	5.75383	0.0016917	0.0284027
GNA13	0.698184	6.9121	0.00169474	0.0284153
RSL24D1	0.910576	6.72048	0.0016973	0.0284153
GAL3ST4	-1.27113	0.548997	0.00169813	0.0284153
SUPT20H	0.645916	5.85168	0.0017025	0.0284544
ATF1	0.766682	5.30604	0.00170427	0.0284544
FOXL1	-0.80991	2.97113	0.0017439	0.0290749
NFX1	0.653892	5.5729	0.00174579	0.0290749
PIANP	-0.620585	6.17212	0.00174827	0.0290749
RCHY1	0.969018	4.17197	0.00174944	0.0290749
MYNN	0.940547	5.33237	0.00175112	0.0290749
PNPLA3	-0.689341	4.82319	0.0017567	0.0291225
MEG3	-0.940595	2.34804	0.00175788	0.0291225
NANP	0.808771	5.04186	0.00176249	0.0291668
AKTIP	0.678915	4.24964	0.00176748	0.029217
CA11	-0.716261	4.57438	0.00177017	0.0292293
LMBRD2	0.826285	6.12432	0.00177272	0.0292391
HDAC10	-0.839481	5.96002	0.00177493	0.0292405
UBC	-0.634215	8.36043	0.0017767	0.0292405
MSH3	0.824375	5.01546	0.00178168	0.0292903
TANC2	0.586866	6.61815	0.00179021	0.0293982
JAK2	0.725157	4.74769	0.00180025	0.0295308
C18orf54	0.794379	5.35984	0.00180901	0.029603
SNX16	1.06474	3.71751	0.00180949	0.029603
SDAD1	0.86578	5.2182	0.00181057	0.029603
SLC7A2	0.756006	4.74809	0.00181474	0.0296069
TNFRSF1A	-0.593476	8.45363	0.00181476	0.0296069
ISYNA1	-0.817186	7.71199	0.00181786	0.029625
FAM86JP	0.866975	2.05825	0.00181983	0.029625
C1QL4	-0.81997	6.33696	0.0018218	0.029625
BDP1	0.673255	6.80704	0.00182756	0.0296865
ECPAS	0.644508	6.88529	0.00183424	0.0297627
ATP5MC1	-0.605961	6.00309	0.00184283	0.0298472
GPR68	-1.6958	-0.312499	0.00184343	0.0298472
FBLN2	-0.816785	3.15542	0.00184874	0.0299009
COQ10B	0.716979	4.35555	0.00186068	0.0300216
KCNJ14	-0.901222	1.6732	0.00186124	0.0300216
SPTBN4	-1.02861	1.79197	0.00186221	0.0300216
GORAB	0.82852	3.62473	0.00187028	0.0301194
PRKAB1	0.635881	5.06475	0.00187774	0.0301767
KCNAB2	-0.789335	4.36922	0.00187983	0.0301767
ZNF862	-0.711668	3.58993	0.00187988	0.0301767
PTGIR	-0.987021	3.04158	0.00188439	0.0302168
UHRF1BP1L	0.781082	5.53496	0.00189759	0.030396
CCPG1	0.915768	4.01803	0.00190277	0.0304464
PRMT3	0.785428	5.21116	0.00190552	0.0304503
PLCD4	-0.980054	1.35816	0.00190708	0.0304503
RSL1D1	0.65448	7.53883	0.00191681	0.0305731
PIP5K1C	-0.759413	6.01095	0.00191906	0.0305764
GDPD1	0.815957	2.74154	0.00192283	0.030604
PADI2	-0.718633	4.21019	0.00192995	0.0306617
NES	-1.1749	1.35364	0.00193161	0.0306617
GSKIP	0.818307	4.1856	0.00193426	0.0306617
ACSS2	-0.626451	5.80283	0.00193592	0.0306617
TOB2P1	1.30884	0.463034	0.00193714	0.0306617
SCAF8	0.642302	6.16322	0.00193873	0.0306617
HSD11B1L	-0.774097	3.69375	0.00194404	0.0307134
TMX3	0.873777	6.36265	0.00194699	0.0307175
PIK3R2	-0.760854	7.41243	0.0019484	0.0307175
SPAG5	-0.579225	7.38917	0.00195447	0.0307554
IGFBP6	-0.848153	7.25982	0.00195491	0.0307554
PABPC4L	0.73908	4.30485	0.00197231	0.0309967
BCAR1	-0.844068	6.46288	0.00197806	0.0310545
RNU7-1	1.3053	0.232748	0.00198047	0.0310598
PRSS23	-0.565056	7.63999	0.0019835	0.0310748
INTS1	-0.844623	8.51925	0.00199001	0.0311442
SNRPD2	-0.602978	7.70041	0.00199827	0.0311997
TMEM107	-0.647532	4.52908	0.00199837	0.0311997
CEBPZ	0.759837	6.03531	0.00200065	0.0311997
SYBU	0.857623	2.22857	0.00200187	0.0311997
SAMD1	-0.670327	5.68171	0.00201448	0.0313636
CCDC80	-0.569245	7.15716	0.00202546	0.0315018
SLC16A5	-0.785323	4.48154	0.00204964	0.0318448
SYT12	-0.849686	4.2287	0.00205476	0.0318873
TCEA2	-0.782121	6.75616	0.00205663	0.0318873
ELOVL7	1.01099	2.96877	0.00206429	0.0319423
NIBAN1	0.634788	6.07254	0.00206464	0.0319423
ZBTB10	0.656695	4.80044	0.00206657	0.0319423
CHERP	-0.785244	6.57896	0.00206884	0.0319445
MMAA	1.00431	2.5323	0.00207158	0.0319539
CRLF1	-0.865856	5.15696	0.00207398	0.031958
TENT4B	0.794716	4.50713	0.00207708	0.031973
SLC7A5	0.719199	8.04436	0.00208007	0.0319862
ANKLE1	-1.24531	1.60681	0.00208636	0.03205
UNKL	-0.783588	5.24075	0.00209447	0.0321067
RTL8C	-0.853437	5.52246	0.0020945	0.0321067
ATXN2	0.593414	6.25264	0.00209648	0.0321067
MUC20	-1.48691	-0.163415	0.00210002	0.0321281
CSNK1E	-2.08507	0.743605	0.00213329	0.0325866
CHAMP1	0.69546	5.43656	0.00213433	0.0325866
LOC105369816	1.54103	-0.104415	0.00214175	0.0326666
SLC25A23	-0.602253	7.23262	0.00214526	0.0326712
LOC107984529	1.91673	-0.581825	0.00214641	0.0326712
SCN1B	-0.719567	4.33431	0.00215094	0.0327069
UNC5CL	-1.32244	0.579793	0.00215386	0.0327182
LRP5	-0.7996	7.47034	0.00215906	0.0327381
LTBP3	-0.792816	8.05504	0.00216126	0.0327381
MATK	-1.29092	0.753211	0.00216173	0.0327381
LOC105378626	1.33565	0.0955036	0.0021655	0.0327621
TNK2-AS1	-1.21187	1.61241	0.00217319	0.0328296
OGFR	-0.825638	7.21188	0.00217434	0.0328296
CCNT1	0.754554	6.52475	0.00217746	0.0328328
FOXJ3	0.710078	5.99558	0.0021797	0.0328328
AASDHPPT	0.815611	5.45749	0.00218112	0.0328328
EPHB3	-0.690986	5.12878	0.00218507	0.0328368
ABHD13	0.82117	4.14273	0.00218576	0.0328368
L3MBTL1	-0.694416	4.33027	0.00219585	0.0329405
LOC100129917	-0.722855	3.43306	0.00219706	0.0329405
TTC27	0.745493	5.36342	0.00221446	0.0331215
FAM76B	0.743974	5.41929	0.00221513	0.0331215
GAS6	-0.824309	6.45884	0.00221576	0.0331215
RAB3GAP2	0.727129	6.52106	0.00222459	0.0332203
CAMK2N1	0.777296	2.82621	0.00223728	0.0333766
PPP4R3A	0.613689	6.21601	0.00224403	0.0334323
MARVELD2	1.00428	1.65477	0.00224547	0.0334323
H2AC20	-0.945171	1.92961	0.00225896	0.0335457
VASN	-0.944154	6.22103	0.00225905	0.0335457
PITPNM1	-0.773986	6.90735	0.00226296	0.0335457
MIX23	0.762496	4.46362	0.00226456	0.0335457
ZNF419	0.750432	3.41237	0.00226562	0.0335457
UTP20	0.677841	6.60383	0.00227136	0.0335457
GRIN3B	-1.09055	3.64599	0.00227349	0.0335457
ZNF14	1.00463	3.26396	0.0022742	0.0335457
PANX2	-0.898179	3.8092	0.00227609	0.0335457
LOC112268131	0.817584	3.01658	0.0022782	0.0335457
PRPSAP2	0.692584	5.77443	0.00227823	0.0335457
SRMS	-1.17061	0.459677	0.00228155	0.0335457
ARAP1	-0.760665	7.06081	0.00228425	0.0335457
ABCD1	-0.886837	3.65844	0.00228622	0.0335457
FBLL1	-2.01258	0.0416435	0.00228708	0.0335457
TMEM143	-0.767714	4.26625	0.00229289	0.0335457
EPS8L2	-0.733938	6.97648	0.00229292	0.0335457
ADCY1	-0.680531	4.37212	0.00229396	0.0335457
ARHGAP45	-0.948798	3.21408	0.0022956	0.0335457
ZNF433	0.974107	2.8682	0.00230127	0.0335958
ASIC3	-0.999037	3.23854	0.00230751	0.0336542
TIGD2	0.813272	3.55208	0.00231011	0.0336593
TAB2	0.65907	6.19739	0.00231517	0.0337003
MRPL1	0.954409	4.19981	0.00231859	0.0337174
BRCA1	0.637408	7.61279	0.00232661	0.0337814
MEF2A	0.708183	5.91805	0.00232875	0.0337814
PKDCC	-0.757141	4.19718	0.00233155	0.0337814
ALDOC	-0.718625	4.6938	0.00233259	0.0337814
POGK	0.661147	6.3993	0.00233598	0.0337814
LYPLA2	-0.667901	5.08284	0.00233819	0.0337814
MEIS3	-0.71702	6.36627	0.00233877	0.0337814
NCEH1	0.625494	6.33639	0.00234358	0.0338184
C16orf87	0.897867	3.98567	0.00235098	0.0338925
PCM1	0.707321	6.97145	0.00236131	0.033997
ZNF280C	0.851598	3.74562	0.00236712	0.033997
TPGS1	-1.26433	3.6459	0.00236758	0.033997
SINHCAF	0.721627	6.37923	0.00236792	0.033997
FAM241B	0.781988	3.57979	0.00237123	0.033997
MTMR6	0.770486	5.33204	0.00237274	0.033997
KIF18B	-0.670561	7.31007	0.00237607	0.033997
NSRP1	0.754257	6.15288	0.00237636	0.033997
DGCR5	-0.725363	3.66899	0.00238233	0.034041
IL12A	0.996971	1.53444	0.00238399	0.034041
LINS1	0.823848	4.02856	0.00239925	0.0342053
RAE1	0.592556	6.60471	0.00240005	0.0342053
ESF1	0.860028	6.04327	0.00241836	0.0344334
REL	0.801286	5.4477	0.00243804	0.0346807
UBIAD1	0.664161	4.81976	0.0024438	0.0347297
DPYSL2	-0.585691	6.18874	0.0024501	0.0347863
RIMOC1	0.891345	5.1153	0.00245432	0.0348133
PLCD3	-0.755171	6.88919	0.00246071	0.0348709
WAPL	0.672468	6.93552	0.00247237	0.0349768
RNF2	0.779011	5.12835	0.0024766	0.0349768
C3orf38	0.837943	4.72429	0.00247753	0.0349768
TPM2	-0.711548	7.16494	0.00247898	0.0349768
FURIN	-0.650606	6.7036	0.00247993	0.0349768
TASOR2	0.639075	7.16777	0.00248218	0.0349768
HOXB-AS2	-0.843126	2.03774	0.00249196	0.0350698
ZNF638	0.713272	6.80897	0.00249346	0.0350698
SMAD9	0.776782	3.97074	0.00250172	0.0351508
CYB5R3	-0.696044	7.97854	0.00250391	0.0351508
ZNF492	0.973913	2.1472	0.00250902	0.0351897
RRAS	-0.798717	5.96233	0.00251441	0.0352307
UTP25	0.689636	5.0399	0.00251664	0.0352307
ARV1	0.722292	4.50852	0.00252035	0.0352496
ZC3H7A	0.67799	6.51365	0.00252529	0.0352601
RPL29P19	-1.22729	0.443839	0.00252581	0.0352601
RBAK	0.86299	6.28998	0.00252916	0.0352742
RPP40	0.937311	2.83203	0.0025334	0.0353005
OGDH	-0.612282	7.57367	0.00253793	0.0353202
RASD2	-1.16824	1.38489	0.00253953	0.0353202
GSTM4	-0.68125	4.12032	0.00254644	0.0353333
ADAMTS7	-0.805099	6.26745	0.00254731	0.0353333
ATAD5	0.796817	6.34567	0.00255267	0.0353333
AKAP17A	-0.75706	5.97986	0.00255307	0.0353333
LOC107984242	-1.13752	1.1668	0.00255494	0.0353333
TMCC3	1.06132	0.981288	0.00255498	0.0353333
SGMS1	0.701954	4.63106	0.00255697	0.0353333
MIR1915HG	-0.912687	2.18568	0.00255937	0.0353339
DDX50	0.64946	6.07235	0.00256603	0.0353641
HIF1A	0.693712	8.45845	0.00256627	0.0353641
TPST2	-0.863909	3.86863	0.00257405	0.0354386
FMNL1-AS1	-1.36558	0.374757	0.00257961	0.0354827
MED13	0.709944	7.70004	0.00258413	0.0355123
SCAF1	-0.841718	7.36685	0.00259064	0.035569
TBC1D15	0.881257	6.04352	0.00259435	0.0355875
KITLG	0.840655	4.55352	0.00260643	0.0357205
FDPS	-0.615215	6.3702	0.0026144	0.0357969
LMO4	0.641468	4.74722	0.0026257	0.0359189
LOC344065	0.842929	2.63887	0.00263624	0.0360064
AFF4	0.67839	7.99758	0.0026369	0.0360064
NECAP1	0.63779	4.28693	0.00264215	0.0360452
ITGB1BP2	-0.911198	1.77104	0.0026602	0.0362585
DTX3L	0.681765	5.50634	0.00267132	0.036377
NUP155	0.615266	8.00382	0.00268156	0.0363959
EPB41L5	0.674869	4.96608	0.0026816	0.0363959
ZC3H14	0.650449	5.82864	0.0026817	0.0363959
RPS6KB1	0.822042	6.3241	0.00268405	0.0363959
CD55	0.688092	5.23584	0.00268485	0.0363959
ABI1	0.639435	5.9493	0.00269122	0.0364493
THAP6	0.89171	4.21034	0.00269436	0.036459
RHBDD1	0.626936	4.88571	0.00270134	0.0365205
MGAT4B	-0.732792	7.34469	0.00270596	0.03655
ACAP2	0.731716	6.78652	0.00272165	0.0367288
CELSR1	-0.65901	7.57824	0.00273377	0.0368591
KDM6A	0.642225	4.83957	0.00273678	0.0368666
RXRA	-0.670186	5.96429	0.00274186	0.0369019
ZCCHC24	-0.633312	5.29885	0.00274772	0.0369223
PIGW	0.691157	4.50313	0.00274874	0.0369223
ASAH2B	0.960509	3.56959	0.00275077	0.0369223
GSN	-0.723613	5.33513	0.00276077	0.0369989
EBF4	-0.739629	5.38852	0.00276343	0.0369989
ZSCAN16-AS1	-0.931653	1.63064	0.00276388	0.0369989
ZBTB43	0.663701	4.2252	0.0027679	0.0370198
COL18A1	-0.757258	7.99202	0.00277562	0.0370899
PHF14	0.699896	5.96574	0.0027968	0.0373099
PKD1L2	-1.12963	0.771409	0.00279706	0.0373099
GAS2L1	-0.879922	4.68809	0.00281131	0.0374666
SLC4A5	-0.817873	2.21089	0.00281487	0.0374808
ABTB1	-0.781164	4.7686	0.00282876	0.0376323
CCNF	-0.68087	5.69769	0.00283278	0.0376524
ADGRA2	-0.801589	5.98379	0.00283945	0.0377076
SGTB	0.78844	5.47555	0.00284472	0.0377336
TRUB1	0.780097	4.87591	0.00284644	0.0377336
CHST12	-0.797186	5.93698	0.00286195	0.0379056
SLC9A3-AS1	-0.7805	4.71943	0.00286593	0.0379249
RNF216P1	0.593718	5.34226	0.00287119	0.0379583
TSKU	-0.766373	5.64252	0.00287352	0.0379583
MAP3K11	-0.751066	6.90557	0.00287629	0.0379614
ETV5	0.594611	6.89635	0.00288568	0.0380519
MTIF2	0.689527	5.93008	0.00289697	0.0381672
USP15	0.802933	5.8081	0.00290074	0.0381766
NDC80	0.767256	6.1486	0.00290278	0.0381766
CNTFR	-0.986875	2.32066	0.00291494	0.0382249
TMEM38B	0.796022	4.12263	0.00291809	0.0382249
STRN3	0.686112	5.82672	0.0029191	0.0382249
RBL1	0.698652	6.56256	0.00292008	0.0382249
ZNF800	0.765909	5.02339	0.00292054	0.0382249
SUN2	-0.722978	6.72423	0.00292174	0.0382249
CROCC	-0.875429	5.37745	0.00292517	0.0382364
NSD3	0.660884	7.03629	0.00292939	0.0382582
S100A16	-0.67315	7.31104	0.00294162	0.0383845
P3H3	-0.724849	7.70992	0.00294767	0.0384248
SLX4	-0.672168	6.00619	0.00294984	0.0384248
NOXA1	-0.775205	4.08203	0.00295601	0.0384534
LRCH2	1.29182	0.925915	0.00295716	0.0384534
NAA15	0.710076	7.19731	0.00297035	0.0385914
STAG1	0.737249	5.91109	0.00297663	0.0386043
CABLES2	-0.625813	5.52024	0.00297766	0.0386043
MICALL2	-0.765464	6.91192	0.00298514	0.0386043
ASCC3	0.699401	6.3839	0.00298687	0.0386043
OLFML2A	-0.628303	5.49686	0.0029872	0.0386043
NOL11	0.677072	6.67954	0.00298767	0.0386043
LOC105371082	-1.1857	0.546933	0.00299171	0.0386043
OPHN1	0.863527	2.8026	0.00299194	0.0386043
NDUFB7	-0.807317	6.30528	0.00299932	0.0386569
VCP	-0.552351	8.35319	0.00300687	0.0386569
PLA2G6	-0.759095	3.6936	0.00300785	0.0386569
HEIH	1.06988	1.00467	0.00300883	0.0386569
TMEM192	0.748967	5.7374	0.00300891	0.0386569
LPIN3	-0.675648	5.86754	0.00302013	0.0387678
KCND1	-0.785879	3.89985	0.00302992	0.0388602
NME9	-1.32395	0.192035	0.00303668	0.0389136
CCHCR1	-0.69019	6.22471	0.0030413	0.0389396
CERK	-0.57347	6.1559	0.00304842	0.038991
TMA16	0.728735	5.44477	0.00305148	0.038991
OSBPL7	-0.776384	5.04665	0.00305397	0.038991
BBX	0.644909	7.34775	0.00305628	0.038991
HSPA9	0.590994	8.78842	0.0030603	0.038991
CRMA	-1.29092	0.230833	0.00306152	0.038991
FOLR1	-1.22466	0.223224	0.00306352	0.038991
CCND1	-0.540915	8.07265	0.0030717	0.0390619
DNAH1	-0.679673	4.63361	0.00308498	0.0391216
NCOA1	0.638065	5.56029	0.00308605	0.0391216
TXNDC5	-1.24255	2.48417	0.00308823	0.0391216
PSMD3	-0.642556	7.98488	0.00308826	0.0391216
TNKS2	0.64108	7.06215	0.00308944	0.0391216
ZFR	0.559289	7.61721	0.00311145	0.0393671
FEM1C	0.792313	4.92096	0.00311916	0.0393751
AGER	-0.753182	3.07156	0.00311984	0.0393751
POLA1	0.632721	5.52807	0.00311996	0.0393751
ZNF416	0.825109	2.57401	0.00312565	0.0394137
ETS2	0.591739	5.74022	0.00312924	0.0394258
CUL2	0.72596	6.77531	0.00313456	0.0394597
SPATA6L	1.1092	0.809128	0.00314254	0.039527
SLC41A2	0.84722	3.15429	0.00315954	0.0397075
SMIM13	0.66175	4.66005	0.00316506	0.0397435
SLC26A6	-0.700197	6.0764	0.00317176	0.0397943
LCLAT1	0.774454	5.16721	0.00318182	0.0398783
CARD10	-0.796778	5.68716	0.00318436	0.0398783
LATS1	0.741192	5.2201	0.00318695	0.0398783
OTUD4	0.677494	6.8914	0.00318909	0.0398783
ZNF330	0.650506	5.92796	0.00319432	0.0399104
TRMT6	0.676651	5.78313	0.00321011	0.0400742
CAMSAP2	0.639008	6.90895	0.00321494	0.0401011
ZHX1	0.769234	6.7972	0.00322394	0.0401406
COPS3	0.656723	6.90114	0.00322558	0.0401406
LAMA5	-0.802787	9.09145	0.00322851	0.0401406
UBB	-0.550748	9.98152	0.00322926	0.0401406
PIP4P2	0.821061	3.56206	0.00323149	0.0401406
ZNF146	0.979438	6.27759	0.00324605	0.0402881
PPFIA1	0.55988	6.44119	0.00325766	0.0403987
NUDT6	-0.921498	2.10999	0.00328465	0.0406747
DYRK1A	0.56472	6.45117	0.00328534	0.0406747
POLR1F	0.789576	5.42057	0.00329056	0.040692
RIN1	-0.781913	6.1121	0.00329217	0.040692
TAF1D	0.787897	7.18901	0.00330464	0.0408126
PLK1	-0.598622	6.85556	0.00330892	0.0408318
ZBTB11	0.734118	5.76024	0.00331519	0.0408756
EIF4EBP1	0.646248	6.3253	0.00332085	0.0409116
LOC400499	-1.47346	-0.0292561	0.00332473	0.0409258
PSMC3IP	0.632693	5.32881	0.00333289	0.0409927
NRBF2	0.679475	4.26191	0.00335457	0.0412255
MSL2	0.575951	5.43445	0.00337063	0.0413337
KAZALD1	-0.706761	4.94724	0.0033725	0.0413337
KRT81	-0.730097	4.07328	0.00337445	0.0413337
SEPT5-GP1BB	-1.17176	2.05319	0.00338056	0.0413337
F3	0.909404	2.47568	0.0033818	0.0413337
ZNF420	0.781032	3.20446	0.00338217	0.0413337
OBI1	0.991171	4.10551	0.00338267	0.0413337
ZNF627	0.711702	4.44923	0.00339695	0.0414743
ALX1	1.53891	0.128092	0.00340142	0.0414872
AANAT	-1.22622	0.210268	0.00340459	0.0414872
B3GAT3	-0.692059	6.19222	0.0034085	0.0414872
OXER1	-1.23899	0.705818	0.00340907	0.0414872
NR3C1	0.674773	6.43278	0.00341394	0.0415127
CPSF2	0.727717	6.62935	0.00342026	0.0415559
KANK2	-0.597286	6.98015	0.00342384	0.0415657
SENP6	0.611549	6.26904	0.00342709	0.0415715
ARMCX5	0.758217	3.09292	0.00344499	0.0417549
PDZD7	-0.955556	2.95294	0.00345099	0.0417938
SYNE3	-0.631288	4.46818	0.00346482	0.0419274
CHAD	-0.993797	2.82924	0.0034697	0.0419356
PSMB9	-0.640906	4.51537	0.00347109	0.0419356
LAMTOR5	-0.608012	5.10946	0.00347652	0.0419674
KMT5A	0.563101	6.38987	0.00352752	0.0425487
LINC01315	-1.15526	1.11168	0.00353492	0.0425878
CHST6	-0.849398	1.93351	0.00353644	0.0425878
TSSK5P	-0.816879	3.25337	0.00354417	0.0426199
NUP43	0.699964	6.38941	0.00354479	0.0426199
TEX10	0.637084	5.25119	0.0035704	0.0428213
CDC42SE2	0.742841	5.0735	0.00357514	0.0428213
GEMIN5	0.561031	6.08997	0.00357764	0.0428213
SMC3	0.726256	7.03672	0.00357853	0.0428213
TNFSF15	1.10608	1.85544	0.00357864	0.0428213
LRRC8B	0.953028	4.07473	0.00357882	0.0428213
PRKACB	0.716719	4.50749	0.00358153	0.0428213
PGGT1B	0.752607	5.00762	0.00358723	0.0428422
HSF2	0.768101	5.62498	0.00358899	0.0428422
ULK4	0.841824	2.35946	0.00360022	0.0428886
LINC02693	0.565192	6.08983	0.00360314	0.0428886
TCEA1	0.665701	8.14454	0.00360547	0.0428886
TARS1-DT	1.12871	0.419317	0.00360713	0.0428886
NIBAN2	-0.657674	7.86351	0.00361226	0.0428886
TRPV1	-0.696613	4.33381	0.00361231	0.0428886
GNG7	-0.653228	4.29151	0.00361291	0.0428886
DNAAF5	-0.714002	7.13859	0.00362834	0.0430077
MTHFD2L	0.809556	3.15254	0.00362868	0.0430077
PRELID3B	0.841514	6.476	0.00364434	0.0430991
TXLNG	0.735846	6.44975	0.00364484	0.0430991
CATSPERG	-1.03567	1.60493	0.00364653	0.0430991
KPNB1	0.551377	9.64575	0.00364789	0.0430991
IQCE	-0.61625	6.38715	0.00365731	0.0431433
GPR162	-0.696902	5.54292	0.00365738	0.0431433
RIF1	0.821405	7.2697	0.00366242	0.0431596
ARHGAP23	-0.675893	7.7607	0.00366954	0.0431596
MYL9	-0.584117	7.51431	0.00367003	0.0431596
USP31	0.589901	5.512	0.00367329	0.0431596
IL3RA	-0.985012	1.23999	0.0036758	0.0431596
AURKAIP1	-0.813445	6.08304	0.00367646	0.0431596
JAG2	-0.784903	5.71388	0.00368049	0.0431596
SGK2	-1.39949	-0.418916	0.00368429	0.0431596
SMG7	0.565264	7.10368	0.00368467	0.0431596
KLF6	0.599332	6.71214	0.00369067	0.0431756
MARVELD1	-0.622096	5.87595	0.0036918	0.0431756
DNAJC2	0.740037	5.12593	0.00371368	0.0433691
CSNK1A1	0.572571	8.29364	0.00371413	0.0433691
C9orf72	0.90523	3.23691	0.00372068	0.0434118
KRR1	0.709252	5.61336	0.00374179	0.0436242
SIRT4	-1.02881	0.851409	0.00375805	0.0437555
P3H4	-0.689473	6.98207	0.00376047	0.0437555
MICE	-0.847818	2.20466	0.00376264	0.0437555
MAPT	-0.799861	4.22857	0.00376658	0.0437555
TFCP2L1	0.893433	2.07429	0.00376886	0.0437555
MCM10	0.571987	6.70697	0.00377278	0.0437555
FGF2	0.663791	6.98801	0.00377348	0.0437555
EBF3	0.834761	2.57514	0.00378244	0.0438144
PRICKLE3	-0.908166	2.70327	0.00378763	0.0438144
ZMPSTE24	0.766266	5.67242	0.00378815	0.0438144
OXTR	-0.677953	4.04226	0.00379025	0.0438144
SPIN4	0.690014	4.33592	0.00379334	0.0438163
RFC3	0.659901	6.32271	0.00381201	0.043993
VPS37A	0.605044	4.57633	0.00381451	0.043993
AFTPH	0.688953	5.37062	0.0038211	0.0440092
MIR17HG	0.823717	3.57914	0.00382178	0.0440092
CCDC82	0.778841	6.22055	0.00383044	0.044075
CPEB2	0.804817	3.16749	0.00383535	0.0440948
ZNF655	0.632371	4.2222	0.00383804	0.0440948
SPON2	-1.46085	0.187407	0.00384505	0.044112
JDP2	0.771393	4.3559	0.00384999	0.044112
PMEPA1	-0.633456	4.5725	0.00385174	0.044112
THUMPD2	0.888155	4.18937	0.00385369	0.044112
CHUK	0.668422	5.75083	0.00385424	0.044112
EFL1	0.624086	5.47953	0.00386183	0.044165
LOC100129503	-1.09387	1.4178	0.0038739	0.0442693
KNDC1	-0.877869	3.42145	0.00389102	0.0444312
SMAD1	0.643835	4.77813	0.00389705	0.0444661
MT1X	-0.721402	3.1538	0.00390521	0.0445241
AZU1	-0.933789	2.63581	0.00390993	0.0445241
SLC34A3	-0.886006	2.13463	0.00391583	0.0445241
IFFO1	-0.748696	6.3289	0.00391915	0.0445241
OCEL1	-0.716358	4.23813	0.00392114	0.0445241
LOXL4	-0.676547	4.50164	0.00392214	0.0445241
LOC112268186	-1.33717	0.484084	0.00392594	0.0445241
ZNF609	0.532064	7.39262	0.00392651	0.0445241
NUP54	0.700168	5.57299	0.00392886	0.0445241
TGDS	1.02674	3.62542	0.00393892	0.0446044
UBA6-DT	0.805158	2.22864	0.00394472	0.0446299
WDR75	0.737597	6.13098	0.00394821	0.0446299
RHPN2	0.571832	5.24542	0.0039501	0.0446299
STIL	0.673827	5.84143	0.00395396	0.0446399
QTRT2	0.620238	5.69589	0.00396391	0.0447185
LOC399975	1.10011	1.12827	0.00396758	0.0447263
AKAP5	0.785095	4.26025	0.00397424	0.0447677
WDR81	-0.756174	6.13439	0.00398016	0.0447808
B4GAT1	-0.621083	6.12879	0.00398364	0.0447808
BRPF3	0.582823	5.92546	0.00398436	0.0447808
TSC22D4	-0.996314	2.8977	0.00399603	0.0448782
TNK2	-0.692184	7.03408	0.00401524	0.0450587
MAFF	0.740129	5.20997	0.00401811	0.0450587
NAA35	0.659704	5.4348	0.00402581	0.0451114
KLHL2	0.671627	4.52847	0.00403525	0.0451833
LOC100996442	-1.10162	0.793209	0.00404524	0.0452614
ADORA1	-0.728976	3.891	0.0040491	0.0452708
TTC23L-AS1	1.21826	0.317323	0.00405991	0.04535
LOC107985675	1.58071	-0.604629	0.00406224	0.04535
KAT6B	0.554364	5.91447	0.00407331	0.0454399
UTP23	0.712914	5.7469	0.00409453	0.0456426
LOC105376781	1.22495	0.23721	0.00409813	0.0456488
DENND6B	-0.80157	3.92202	0.00410584	0.0457007
RWDD4	0.697109	4.35311	0.00411435	0.0457614
CDC25A	0.557094	5.89127	0.00411808	0.045769
RBBP5	0.629515	5.81327	0.00412181	0.0457765
MAP3K2	0.804039	5.70069	0.00414815	0.0460349
SIGIRR	-0.768006	3.76495	0.00415299	0.0460546
PNPLA8	0.770934	4.66312	0.00416596	0.0461642
WAC	0.530104	7.83212	0.00417097	0.0461808
LBX2	-0.930856	2.27554	0.00417361	0.0461808
DRC3	-0.798909	2.36996	0.00419189	0.0463193
FAM204A	0.7062	4.62713	0.00419231	0.0463193
RHOF	-1.10994	1.538	0.0041959	0.0463248
ZNF30	0.854816	2.56797	0.00421207	0.0464691
SVIP	0.84269	5.371	0.00422771	0.0466074
EXTL3	-0.55015	6.42617	0.00424061	0.0467153
CPXM1	-0.658715	5.63923	0.0042465	0.0467458
SMTN	-0.796248	5.15702	0.00425988	0.0468587
PCYT2	-0.73045	6.05368	0.00426714	0.0468714
UBA52P5	1.27662	0.056009	0.00426729	0.0468714
FBXL15	-0.962689	4.1928	0.00427354	0.0468833
LOC105374407	1.54201	0.0487922	0.00427622	0.0468833
MIER3	0.828487	5.34071	0.00427776	0.0468833
KCNH3	-0.849354	4.96073	0.00428535	0.0469323
ADAM11	-0.636538	6.79729	0.00429644	0.0469549
LOC102724135	-0.901333	2.28626	0.00429657	0.0469549
ARL5B	0.836068	6.20118	0.00429681	0.0469549
LENG8	-0.692245	8.52669	0.00430483	0.0470082
NT5C1A	-0.834384	2.04242	0.00431426	0.0470678
NEK1	0.710666	5.45579	0.00431657	0.0470678
DCLRE1B	0.591748	4.90153	0.00432475	0.0471088
FMNL1	-0.703496	4.86754	0.00433054	0.0471088
CDKN2A	-0.855046	8.56764	0.00433455	0.0471088
MRPS28	-0.856767	1.70114	0.00433468	0.0471088
PDGFA	-0.57215	5.23732	0.00433703	0.0471088
GPAM	0.676653	4.65484	0.00433918	0.0471088
DEXI	-0.906058	3.03439	0.00435289	0.0472235
PDLIM2	-0.722754	5.25561	0.00436179	0.0472646
DESI2	0.671927	6.67133	0.00436298	0.0472646
SSH3	-0.719905	6.19835	0.00436858	0.047291
ZNF772	0.665144	3.79019	0.00438492	0.0474336
CCDC85B	-1.00024	6.7703	0.00438993	0.0474536
BAD	-0.710387	5.56001	0.00440392	0.0475706
SNORD76	1.31738	-0.303262	0.00441376	0.0475919
DNHD1	-0.600099	5.79164	0.00441533	0.0475919
KIFC2	-0.841262	5.80274	0.00441542	0.0475919
LRIG3	0.583845	4.79679	0.00441861	0.0475921
LOC101929188	0.928001	1.72994	0.00442214	0.047596
NDUFA13	-0.61397	7.29445	0.00442993	0.0476143
SPEG	-0.785315	6.5499	0.0044302	0.0476143
NFE2	-1.30061	1.05852	0.00443606	0.0476167
ABHD5	0.800916	4.0798	0.00443742	0.0476167
EAF2	0.997022	1.23187	0.00443994	0.0476167
ACP1	0.61225	6.43939	0.00445543	0.0477485
OGFOD1	0.572701	5.75586	0.00446023	0.0477658
TMEM102	-1.11515	2.11116	0.00447388	0.0478779
RASSF4	-0.843607	2.1725	0.00448378	0.0479301
CCT6P1	0.972639	2.56865	0.00448516	0.0479301
CDK7	0.609862	5.56735	0.00449251	0.0479745
SNORA71A	1.3267	-0.0879771	0.0045128	0.0480871
APOE	-0.947377	6.14779	0.00451428	0.0480871
RNF111	0.595043	5.45563	0.00451462	0.0480871
CANT1	-0.55873	7.08152	0.00451588	0.0480871
BAG4	0.725689	5.03944	0.00453077	0.0482114
ATP2A3	-0.683249	5.71502	0.00453915	0.0482263
MGAT5B	-0.73115	6.10423	0.00454054	0.0482263
PFDN5	-0.548086	6.09206	0.00454182	0.0482263
SLFN5	0.673979	4.80279	0.00454946	0.0482732
CDK18	-0.665569	5.47918	0.00455641	0.0482807
TMEM161B	0.848929	4.79468	0.00455739	0.0482807
ODF3B	-1.30376	0.679663	0.00455983	0.0482807
PBDC1	0.715636	4.00126	0.00459464	0.0486149
THRA	-0.622595	5.88569	0.00460676	0.048686
AKT1	-0.628839	6.61477	0.00460784	0.048686
MYH14	-0.835059	6.43345	0.0046135	0.0487114
NSUN4	0.583996	4.71283	0.00462343	0.0487819
S100A13	-0.663744	5.93456	0.00463687	0.0488893
DBNDD1	-0.745388	5.11651	0.00464359	0.0489258
LOC105372707	-0.844463	1.97818	0.00464714	0.0489287
TRIT1	0.624026	4.4868	0.0046687	0.0491014
SECISBP2	0.609917	4.94858	0.00467009	0.0491014
ZNF90	0.771853	4.10565	0.00468222	0.0491775
FBXL18	-0.638223	6.8183	0.0046875	0.0491775
PLXNA1	-0.690022	8.02674	0.00468819	0.0491775
TNFRSF13C	-0.783962	2.72098	0.00469044	0.0491775
TAPT1	0.739822	4.55929	0.00469436	0.0491842
MEN1	-0.678266	7.27908	0.00469971	0.0492019
OARD1	0.721638	4.22806	0.00470261	0.0492019
XPO4	0.663858	5.78475	0.00471399	0.0492675
MYO18A	-0.700616	7.15711	0.00471546	0.0492675
E2F5	0.759354	2.4963	0.00472226	0.0493042
UBE2W	0.798862	5.76421	0.00475458	0.0496071
ZNF580	-0.796125	4.73028	0.00476754	0.0497078
CNTNAP3C	-1.53805	0.437057	0.00478661	0.0498616
TMEM160	-0.950315	5.20405	0.00478895	0.0498616
CSDC2	-0.688778	5.52661	0.00480031	0.0499452
PPP1R10	-0.535804	6.52775	0.00480394	0.0499483
ZFAND2A	0.600429	4.33245	0.00481194	0.049988
TMC6	-0.774305	5.03707	0.00481443	0.049988
