# Supplementary material for: Amyloid-β fibrils accumulated in preeclamptic placentas suppress cytotrophoblast syncytialization
Source: Life Sci Alliance. 2026 Jan 20;9(4):e202503453. doi: 10.26508/lsa.202503453 (PMC12819053; doi:10.26508/lsa.202503453)
Supplement: Supplementary file 20 [file LSA-2025-03453_SdataF5.1.xlsx]

## Sheet: B_bhCG-CM
Figure 5B_b-hCG_Conditioned medium
Untreated	Abf
1.0363	0.156083
0.996283	0.347855
0.968767	0.344202
0.998237	0.677913

## Sheet: B_bhCG
Figure 5B_b-hCG
Untreated	Abf
0.973854	0.641134
1.02798	0.590675
1.05936	0.575751
1.00174	0.828759

## Sheet: B_Syn
Figure 5B_Syncytin-1
Untreated	Abf
1.01477	0.734793
1.00641	0.583046
0.988978	0.633173
