# Supplementary material for: Amyloid-β fibrils accumulated in preeclamptic placentas suppress cytotrophoblast syncytialization
Source: Life Sci Alliance. 2026 Jan 20;9(4):e202503453. doi: 10.26508/lsa.202503453 (PMC12819053; doi:10.26508/lsa.202503453)
Supplement: Supplementary file 22 [file LSA-2025-03453_SdataFS10.1.xlsx]

## Sheet: C_Ab-fibrils
Supplemental Figure 10C
	Peak Intensity		Fibril %	94.3475
Input Well: Fibril	21110.7		Non-aggregated %	4.88092
			Ppt_Sup Fibril Total	34703.4
Input Running	15671.9		Non-aggregated	1795.33
Input Running
			Input_Total	36782.5
Sup Well: Fibril	3886.35
Sup Running	1795.33
Ppt Well: Fibril	19368.6
Ppt Running: Fibril	0
Ppt Running: Fibril	11448.5
